# Supplementary material for: First complete mitogenomes of Diamesinae, Orthocladiinae, Prodiamesinae, Tanypodinae (Diptera: Chironomidae) and their implication in phylogenetics
Source: PeerJ. 2021 May 6;9:e11294. doi: 10.7717/peerj.11294 (PMC8106913; doi:10.7717/peerj.11294)
Supplement: Supplemental Information 2 — The names of the eight sequences, from top to bottom are Parochlus steinenii | KT003702, Forcipomyia sp. | MK000395, Culicoides arakawae | NC_009809, Chironomus tepperi | JN861749, Prodiamesa olivacea, Clinotanypus yani, Potthastia sp., and Rheocricotopus villiculus. [file peerj-09-11294-s002.fas]

>Parochlus steinenii|KT003702
AATGAATTGCCTGACAAAAGGGTTACCTTGATAGGGTAAATCATATAGAATTGAACTATA
TTCATTGGCATTATGTTTAACAGAGTCAAACTGTTGCTAAAAGTATCAAAAACTTTTGTG
CCTCGTACACTAAAACATACCAATTTTTAAAAAAGATAAGCTAATTAAGCTATTGGGCTC
ATACCCCACTTATAAAGGTTTTAACCCTTTTCTTTTTAATTTTTAAAAATTCATCAAAAT
TGTTATTTTTAATCACTCTAATAAGCGGAACCTTTATTACAATCTCGTCAAATTCTTGAC
TAGGGGCTTGAATAGGGCTAGAAATTAATTTGTTGTCATTTATTCCCTTAATAATTAACA
CAAATAATTTAATATCCTCAGAAGCTTCTTTAAAATATTTTTTAACTCAAGCTTTAGCTT
CTTCTGTATTCTTATTTGCGGTTGCTCTTATATTTATTTTAGACACCATAAGAAATCCTT
TTTTATTGAAATATAGTAATTTATTAATTTCATCGGCATTATTGTTAAAAAGAGGGGCAG
CACCGTTTCATTTTTGATTTCCAGGAGTAATAGAAGGGTTAAATTGAAATAATAGATTAA
TTCTAATAACATGACAAAAGATCGCACCCTTAATGCTTTTATCTTATTGTTTAAGATTTA
ATTTTTTATGTTTTATTGTTATTCTTTCAATTTTAATTGGCTCATTGGGGGGTTTAAATC
AGACCTCTCTTCGAAAATTAATGGCATTTTCTTCTATTAATCACTTAGGTTGAATAATTG
CAGGAATAATTAACAGAGAAACCCTGTGAATAAGATATTTTGTATTTTATTGTCTTTTAT
CAACCACCATTGTAATTTTATTTCATAGTTTTAACTTATTCCACGTCAATCAAATATTTG
TTTTATTTAATAACAACTCACTAATTAAATGCTCTCTTTTTGTTTCTTTTTTATCTTTAG
GGGGTCTTCCGCCATTTTTGGGGTTTATGCCAAAATGATTAATTATTGAATCTTTGGTAA
ATATAAACTCAACTTTCTTATTAACTACAATGGTATGTTTAACTTTAATTACCTTGTTCT
TTTATATTCGAATTTGTTATTCCGCATTTTTACTAAATCACAACGAAAATAGTTGAAACT
TCAATAATTTTTACAACAATAAAATTTATTTAAGTTGTTTGTTTAGCTCGTTTTGTTCTA
TTTTTGGATTATTTTTTGTAAGATTATTTTATTGAATATTTTAATTGAAGGCTTTAAGTT
AATTAAACTAATAGCCTTCAAAGCTATAAATATTAGTAAAAAATCTTTTAAGCCTTAGTA
ACTAAAAAATTACTCCCTCAGATTTGCAGTCTAATATCATTGTTGACTATAAAGCCTGAT
TAAAGGAGGGCAGCCCCCATAAATAGATTTACAGTCTATCGCCTAAAATTCAGCCATTTG
ATCAATTTTAATTTCGCGACAATGGTTATTTTCTACAAATCATAAAGACATTGGAACTTT
ATATTTTATTTTCGGGGCTTGAGCCGGAATAGTGGGAACGTCTCTAAGAATTTTAATTCG
AGCTGAATTAGGACATCCCGGATCTTTAATCGGAGACGACCAAATTTATAACGTAATTGT
AACAGCACATGCTTTTGTGATAATTTTTTTTATAGTAATACCTATTATAATTGGAGGGTT
CGGAAATTGATTAGTGCCCCTTATATTGGGGGCCCCTGATATAGCTTTCCCTCGAATAAA
TAACATAAGTTTTTGAATATTACCTCCTTCTTTAACACTTTTATTGGCTAGCTCAATTGT
TGAAAACGGGGCGGGGACCGGTTGAACTGTTTATCCACCACTATCTTCTGGTATCGCCCA
TGCCGGAGCTTCAGTAGATTTAGCAATTTTTTCTCTTCATTTAGCCGGAATCTCTTCTAT
TTTAGGGGCCGTAAATTTTATTACAACTGTAATTAATATGCGATCTAACGGAATTACATT
AGACCGAATACCCTTATTTGTGTGATCTGTGGTAATTACAGCAGTTCTTTTACTCCTCTC
TCTTCCCGTTTTAGCGGGGGCTATTACGATATTATTAACAGACCGAAACTTAAACACTTC
ATTCTTTGACCCTGCAGGTGGGGGGGACCCTATTTTATACCAACACTTATTCTGATTTTT
TGGTCACCCAGAAGTTTATATTTTAATTTTACCGGGGTTTGGAATAATTTCCCACATTAT
TAGCCAAGAAAGAGGGAAAAAGGAAACATTTGGTTCTTTAGGAATAATTTATGCAATACT
AGCAATTGGTTTATTGGGATTTGTAGTGTGAGCCCATCACATGTTTACCGTGGGTATAGA
TGTGGATACTCGAGCCTATTTTACTTCAGCAACTATAATTATTGCGGTACCTACAGGAAT
TAAAATTTTCAGTTGAATGGCTACCTTACACGGAGCTCAACTTACTTATTCCCCATCTCT
TCTATGAGCCCTAGGGTTTGTATTTTTATTCACTGTTGGGGGACTTACCGGAGTAATTTT
AGCTAATTCTTCTTTAGATATTGTTTTACATGACACTTATTACGTTGTAGCTCATTTTCA
CTATGTTTTGTCGATGGGGGCGGTGTTTGCTATTATAGCAGGATTCGTTCATTGATACCC
TCTTTTTACTGGACTAACCCTTAACGAAGAATGGTTAAAGGCTCAATTTAGCATTATATT
TTTAGGAGTAAATTTAACATTTTTTCCTCAACATTTTTTAGGTTTAGCAGGGATACCCCG
ACGTTACTCAGACTACCCAGATGCCTATACTTCATGAAACGTAGTATCAACGGTAGGCTC
TACAATTTCATTATTTGGGATTTTATTTTTTTTATTTATTGTATGAGAAAGAATAATTTC
ACAACGAACCCCCCTCTATCCTTTACAATTAAATTCCTCAATTGAATGATACCAAAGACT
ACCTCCTGCAGAACATAGTTACGCAGAACTGCCTCTTTTAACTAATTTCTAATATGGCAG
ATTAGTGCAACGGATTTAAGCTTCGTGTATAAAGAATTTTCTTTTGTTAGAAAAATGGCA
ACATGATCTAATTTAGGCCTACAAGATAGAGCATCCCCCCTCATAGAACAACTCAATTTT
TTTCACGATCACACCATATTAATTCTTATTATAATTACAATTTTAGTGGGTTATTTATTG
GCTATACTATGCTTCAATAATTACACAAATCGAAACCTACTTCATGGACAAACCATTGAA
GTAATTTGAACTATTCTGCCGGCTGTAGTGTTAATATTTATTGCTATACCCTCTTTACGG
CTTTTATACTTATTAGACGAAATTAATGATCCGGCAATTACACTAAAAACAATTGGCCAT
CAATGATATTGAAGCTATGAATATTCAGATTTTTTAAACATCGAATTCGATTCTTATATA
GTCCCTATAAATGAATTAGAATTAAATGGATTTCGACTATTAGATGTAGATAACCGAATT
GTTCTCCCCGTAAACAATCAAATTCGAATTTTAGTGTCTGCCGCAGACGTCTTACATTCA
TGAACAGTACCCGCCCTTGGGGTAAAAGTTGATGCAACCCCTGGCCGACTTAATCAAACT
AATTTCTTAATAAATCGACCTGGGTTATTTTTTGGCCAATGCTCAGAAATTTGTGGGGCA
AACCACAGATTTATGCCTATTGTTATTGAAAGAGTGCCCACTAATTATTTCATTAAATGA
ATTTCTAGAATAAGTTCAGCTTCATTAGATGACTGAAAAGCAAGTAATGGTCTCTTAAAC
CATATAATAGTAGTTTAGCAACTACTTCTAATGAATAATTCTCAACAAAAAATTAGTTAA
ACATATAACATTAGCTTGTCAAGCTAAAATCATTAATCTATTAATATTTTTTGATCCCTC
AAATAGCCCCTATTAGATGATTGTTTCTTTTTGGTATTTTTTCTATTACACTTATTATGT
TTAATATTATAAATTACTATAGATTTTTACCAAAAACCCCCAATATTGAAAAAATAAATC
AATCTTTTAAATCCACATCTCTTAACTGAAAATGATAACTAACTTATTCTCCGTTTTTGA
CCCCTCTACCACCATTTTTAACTTATCCCTAAACTGATTAAGAACATTTCTAGGGTTAAT
ATTTATCCCGTGTTCTTTTTGATTTATGCCCTCTCGATACCATATTATTTGAAATAATAT
TATACTAACCCTCCACAAGGAATTTAAAACTCTATTAGGACCTAATGGCCATAGAGGAAG
ATCTTTCATTTTTATTTCTTTATTTAGTTTAATCCTTTATAATAATTTTTTAGGCTTATT
CCCATATATTTTTACCAGTACAAGTCATTTAACATTCACGTTAGCTCTTGCAATACCCTT
ATGATTAAGCTTTATAATTTATGGTTGAATTAACCACACTCAACATATATTTGCCCATCT
TGTCCCTCAAGGAACTCCTGCCGTATTAATACCATTTATGGTTTGTATTGAAACAATCAG
TAATATTATCCGTCCAGGAACTCTAGCAGTTCGACTAGCAGCTAATATAATTGCAGGACA
CCTTTTATTAACCCTTTTAGGGAATACAGGGCCTTCTTTAACATACGCCATCGTGTCACT
ATTGCTAATCGCTCAAATTGCTCTTTTAGTGTTAGAATCTGCCGTAGCCATTATTCAATC
CTACGTGTTTGCTGTGCTTAGAACCCTTTACTCTAGAGAAGTAAATTAATGTCAGCACAC
GCAAATCACCCATATCACTTAGTAGACTACAGCCCGTGACCCTTAACAGGAGCCATCGGA
GCCATAACAACTGTTTCAGGTTTAGTGAAATGATTCCATCAATATGACGTAAGCCTATTT
GTTTTAGGGAATATTATTACTTTATTAACGATATACCAGTGATGACGAGATATTTCACGA
GAAGGAACCTTTCAAGGACTTCACACCCTTCCAGTCGCTTTAGGGTTACGATGAGGAATA
ATTTTATTTATTGTCTCAGAAATTTTTTTCTTTATTTCATTTTTTTGAGCTTTTTTTCAT
AGAAGATTATCCCCATCTATTGAATTAGGGACTTCTTGACCCCCTATAGGAATTATTGCA
TTCAACCCCTTCCAAATTCCTCTTTTAAATACCGCTATTTTATTGGCCTCAGGAGTAACC
GTAACATGAGCCCATCACGGCTTAATAGAAGGGAACCACTCACAAACAACCCAGGGGCTA
TTTTTTACAGTTTTACTAGGAATTTATTTTACAATTCTTCAAGCCTATGAATATATTGAA
GCCCCATTTACAATTGCTGATGCCGTTTATGGATCTACTTTTTATATGGCCACAGGATTT
CATGGGTTTCATGTATTAATTGGAACAACTTTTTTATTAGTATGCTTGATTCGGCACATG
AAACACCATTTTTCTAAAACTCATCATTTTGGATTTGAAGCCGCCGCTTGATATTGACAC
TTTGTTGATGTAGTGTGATTGTTCCTTTACATCTCTATTTATTGATGAGGAGGGTAAACT
TATATAGTATATTAGTATATTTGACTTCCAATCAGAAGGGCTAAAAATTTTTTAGTGTAA
GTAATTTTTTCTATAATAACAATTGGAATAATCGTAATACTGATTGCCTCAGTCGTAATG
GTATTAGCCTCTTTTCTCTCAAAAAAAACAACGACAGACCGAGAAAAATCATCGCCTTTT
GAATGTGGGTTTGACCCCATAAACTCTTCTCGCCTTCCCTTTTCAATTCGATTTTTCATA
ATCGCTATTATTTTTTTAATCTTCGACGTTGAAATTGCGTTAATCCTCCCAATAGTAATA
ACTATAAAATCATCAAATCTAATAATTTGAACTTCCACGAGATTATTTTTTATCTTTATT
TTATTGGCCGGACTTTATCATGAATGAAATCAAGGAGCCTTGAACTGATCGGCTTAATTA
GGGCAATAGTTAACTATAACATTTGATTTGCATTCAAAAAGTATTGACTTGTCAATTTAC
CTTAAAGAATATGAAGCGATAAATTGCAATTAGTTTCGACCTAATCTTAGGTAAATCTGC
CCTTATTCTCCCGCCCCCTTCCCCCGCCTTAACTTACAACATATTTTCATTATCATTAAT
TGAAGCCAAAAAGAGGCATATCACTGTTAATGATAGAAATGAATTTTTAATTCCGATTAA
GGAAATATGAGGATCAAGTAAAAGCTGCTAACTTTTTTCTTTAATGGTTTAACTCCATTT
ATATTTCTAGTTTATATAGTTTATAAAAACATTACATTTTCACTGTAAAGATAAAGAACT
ATTCTTTTATAAATAAACTAATTTTAATTATTTAATATTTAAAAATTATGACAATCTCCG
TAACATCTTCAGTGTTAAGCTCTAAATATAAGCTATTTAAATTAAATAACCATCAAACTC
ACTAAAATAATCACTCACAAGATAAAACTTAATAGATAAATTTTTAAGTTATTATTCTGT
AGAACTTGAGTGAAAGAAGAAAGAATTTTCATAGTCTTATAAAGGTGCTGTCCCCCAAAG
TACTCTCTTCAACCCTGATCAAAACTTTTAATTACAGCTATCCCAATAAAAAGAGGGCAA
TAAATAAAACCAGTGGTGGATAAAGACGGCATAAATCACATGGACCCAGAAAAAAATCTA
ACGCCATAAAGTTGTAATGACTTATTAGAAAAATACAAAGCCACATTAGACATTAGATAC
CCAGAAATCCCCCCAGTTAAACAAACAAACAAAGTTAAAAATTTTAAATAATAAGGGAGA
CAAATTATATCGGGGGTAGGAAAAATTAATCATCTTAATATTCTCCCGCCAATAACAGCT
ATAACTAAAAGACCGAGCATTCTTTTTAATATTACTCAACCCTCATCGTTTAAGGGGTGT
AATGCATTACTGTTAAAATCCCCCGTTAAAGAATAATAAACAAGCCGGAAAGAATAACAA
ACAGTCAACCCCGTAGAAAAGAAGTACAAAAAGAAGCTAAATATATTCATATAAGATAAA
CTAACTATTTCTAAGATTAAATCCTTAGAATAAAACCCAGCTAAAAAAGGTATCCCACAT
AAAGCTAAATTAGCCACATTTAGACAAGAAGAAGTAAGAGGCATCTGATAAGTTAAACCC
CCTATTAAACGAATATCCTGAGAATTTTTTATATTGTGAATAATAGCCCCAGCACATATG
AATAATAAAGCCTTAAATAAAGCATGAGTAAGCAAATGAAAAAAAGCAAGCTTAGGAAAC
CCTATAGCCAAAATTCTTATTATTAGCCCCAATTGACTTAATGTAGAAAGAGCAATGATT
TTTTTTAGATCAAATTCAAAATTAGCCCCCAGACCGGCCATGAATATAGTTAAACCGGCG
ATTAATAATAAAAATCCCCCCAATCAAGTGTCAACCAATAAAACATTAAATCGAATTAAT
AAATAAACCCCTGCAGTCACTAAAGTAGAAGAATGAACTAATGCAGAAACGGGGGTAGGG
GCGGCTATAGCAGCCGGAAGCCAAGAAGAAAAAGGAATTTGTGCACTTTTGGTTATAGCA
GCTAATATCACTAAAACGCCAATTAATATTATTTCTGAATGAGATTTTATTAGTTCAATG
TAAAAAATATAATTTCAGCCCCCATAATTCAATATTCAAGCAATAGCCAACAATAAGGCC
ACATCTCCAATTCGGTTAGATAAAGCAGTTAATATCCCAGCATTAAAAGACTTAACATTT
TGAAAATAAATTACTAAACAATAAGAAACAAGACCTAACCCATCTCATCCCAATAGAATT
CTAATTAAATTAGGGCTAATAATTAATATTATTATAGAAAAAACAAATAGTAAAACCAAT
AAAATAAACCGATTAATATTAAAATCATCAATTATATACTCTTTTCTGTAATAAATCACT
AAGGAAGAAATTAATAGGACAAAAGACATAAATATTAAACTTATTCAATCAAAAAGAAAA
GTCATAACAATAGATGTAGATATTAATCTGACAATTTCTCATTCAATAAAATAAACTAAT
TCATTTAATAAAAACTTTACACTTAAAAGAAATAAAGTTATTCTAATAGAAAATAAAGAA
ATAAAACTAATAAAACAAATTGAAATAATATGCAAGATCTAAAATGAACGATATCCATAT
CATTGACACCACAAATCAATATTTTAATTAAACTATTTAAATATAATTATAATCATAATA
AACACACATCTCTCTTTAAAATTAAAAGATTTAAGGGAAATCAATGCAAAAATAATAATA
AATATTCTCGGCTGAACCCCATAGAAAAAGAATAAGCCCCAGAAAATAACTTTCCATGTT
GACTATAAGAGTACAAATAAAGAGTATAAGCGGCTCTAAAAAAAGACAATAAAGATAAAC
AAATTATAGAAACTCAAGACCATCCTACAATTCTATTTAATAGACTAATCTCACCTAATA
AATTTAGGGTTGGCGGAGCCGCCATATTTCCAGAACATAATAAAAATCACCATAAAGCTA
TTCTAGGCATAAAATTTAATAAGCCCTTATTAATCAATAAACTCCGGCTTCCTAACCGCT
CGTAAGAAATGTTAGCTAAACAAAAGAGACCCGAGGAACAAAGCCCATGAGCAATTATTA
ACGTAAAAGCCCCTCTAATCCCTCAAAAATATAAAGTTATTAACCCACCTAAAACGATCC
CTATATGAGCTACCGAAGAATAAGCAATAAGAGCCTTTAAATCAGTTTGCCGTAAACAAA
CCAAACTAACTAAAACGCCACCCACCAATCTGATAGAAATCCATCAATAATTAAAGGATA
AGCCCGCTTCTGTTAATATAGGAAACACACGAATTAAGCCATAACCCCCTAATTTTAATA
AAATCCCAGCTAAAATTATTGACCCGGCAACAGGGGCTTCTACATGAGCCTTGGGTAACC
ATAGGTGGACTAAAAATATAGGCATTTTAACTAAAAAAGCAAAAATTAAAGATAAATAAA
GCAATGAATAAAAAACGGATCTGTTCATTAAAAGAAAAAAATTTATAGTATAAACAGACC
CCATTAAATAAAAAATACCGATTAATAGGGGTAAAGAAGCAAGCAAAGTGTAAAATAAAA
GGTACATTCCAGCCTGCAGCCGCTCAGGTTGATACCCTCAACCCAAAATCAAAAATAATG
TTGGAATTAGACTTCTTTCAAAAAATAAATAAAATAAAAATAAATTAGAGGCTCTAAAAG
TCAAATAAAGTATAACCAGTAAAAACAAAATTATTAATAAAAAAAAATTACTATAATTAT
TTAATCGAAAAACAGTTTCTCTTGCCATAATTATAAGAGTACAAATCCACAATCTTAACA
AAATCAGGCCATAAGACAAAACGTCTGAACCTAAAAAATAACTAATATTTATTCAATGAA
AGCTATAAAAATTTAAAACGATAAATAAAAAAGAAATCAAAAAAAAATAATTTTGAACCG
TTCAAAATCTTTTTTTTAAAAAACATAGGGGGGCTATAAAAAATAACATTATTAAAAATT
TTAACATTGAAGAATTGAAAAAGTATTAAAATAATCATTTCCATGAGTGCGAATTATAGA
AACTAAAATTGAAAGGCCTAAGGCCCCTTCACAAACTCTAAAAGTTAAAAATATTATTCT
AAAAAACCCCTCATAATTATATAAATTTAAGTATATAAAAATAAAAAGAAAGAGTCTTAA
AACAATAAACTCTAAGCTTAATAAAGTAGATAACAAATGCTTACGGTTAGAAACAAAAAC
GATACAGCCTCTAAAAAATAAAAATAAAGGTAAAAATCAGCCTATAAATGTCAACATTAG
TTTTAATAGTTTAACAAAAACATTGGTCTTGTAAATCAAAAATAAGAAAAATTTTCTTTT
AGATCTTCAGGAAAAAAGAAAGCAATCTTTATCTCTAATCCCCAAAATTAATATTTTAAT
TAAACTATTTCCTGAAATTATACAATTTATTATTTCAATAATAGCCTTTATTGTTAGATT
TATTTTTATACAAATAAAACATCCTTTAGCCATAGGGTTAATATTACTTTTACAAACTTT
ATTTATTTGCTTAATCTCAGGGAATTATAACGAATCTTTTTGATTCTCTTATGTATTATT
TTTAATTTTTTTAGGGGGTATACTAGTTTTATTTATTTATGTTACTTCTTTAGCGTCTAA
TGAAATGTTTACAATGTCTATAAAAATCCTTGTAATTTCTACAAGTGTAATTATGATGAG
AATTTTAATAATTATATGTTTAGACCCCTATTTAATTCAATCATTTATTTACAACAATGA
GATAAACCCACTATTTTCTTTGAGCTTAATAACTGAAGAAAATACAACAAATCTTAATAA
ACTTTATAATTTTCCAACCAACCTATTAACAATTTTATTAATTAATTATTTATTTTTGAC
CCTGATTGCAGCCGTAAAAATTACAAATATTTTTTACGGGCCCCTGCGACCTAAGTCTAA
ATAATAACAAATGAATAAACCACTACGATTGGAACACCCATTATTTAAAATTATAAATAA
TGCATTAGTTGATCTGCCAGCTCCTTCAAATATTTCTGCTTGATGAAATTTTGGGTCTTT
ACTAGGATTATGCTTAATTACTCAAATTCTAACAGGTCTTTTTTTAGCAATACATTATAC
TGCAGATATTGAAACTGCATTTAACTCAGTAAATCACATTTGTCGAGATGTAAATTACGG
GTGATTATTACGAACCCTACACGCTAACGGAGCCTCATTTTTTTTTATTTGTTTATATAT
GCACGCAGGACGAGGAATATATTACGGGTCTTATCTTTATACCCCGACTTGAACTGTCGG
TGTTATTTTATTATTTTTAGTTATAGGAACTGCTTTTATAGGATACGTTCTACCTTGAGG
ACAAATATCTTTTTGAGGAGCAACAGTAATTACGAATCTTCTATCCGCAGTTCCTTATTT
AGGAATTGATTTAGTTCAATGATTATGAGGAGGATTTGCAGTTGACAATGCAACTCTAAC
GCGATTTTTTACATTCCACTTTTTATTTCCTTTTATTGTTGCGGGACTAACAATAATTCA
TTTATTATTTTTACACCAAACCGGATCTAATAACCCCCTAGGGATTAATAGAAATATTGA
TAAAATCCCATTTCACCCATATTTTTCTTTTAAGGATATCTTTGGATTTATTATAATAAT
TGCGCTATTAATTCTTTTAACCCTTATTTCTCCTTACGGTCTGGGAGACCCCGACAATTT
TATTCCTGCTAATCCGTTAGTAACTCCCCCTCACATTCAACCCGAATGATACTTTTTATT
CGCATATGCTATTTTACGATCAATTCCCAATAAATTAGGGGGAGTAATTGCTTTAGTTTT
ATCTATTGCTATTTTGTTAATTTTACCTTTTACAAACATTAGAAAATTCCGAGGAATCCA
ATATTACCCGATAAACCAAGTATTATTTTGAATCATAGTGACAACAATTATTCTTTTAAC
GTGAATTGGAGCTCGCCCAGTAGAAGACCCGTATATTTTAACAGGACAAATTTTAACTGT
TGTTTATTTTTCTTATTATTTAATTAACCCCCTGGTTACTAAAATATGAGACTCTTTATT
AGATTAATTAAGTTAATGAGCTTGAACAAGCTTATGTTTTGAAAGCATAAGATAGAAACA
TTAAATTTCTATTAACTTTACTAAAAAAAGTTATTTAAATTAAACTAAAAATTAGCATCT
TTACCCCAATGAAAAAAAACAAGTAATTTAAAGAAAAAGGAAGAAAACTTTTTCAAGCTA
AATACATTAATTTATCATAACGAAATCGAGGTAACGTGCCGCGAACTCAAATAAATATGA
AAGAAATTACAGATAATTTAATAAAAAACATCACAGAATAAACATCAGCCCCCATAAAAA
TTACTACAAAAAGCATTCTTATAAACAAAATACTTGCATATTCAGCTAAAAAAATTAAAG
CAAATCCTCCTCTTCTGTACTCAACATTAAACCCAGAAACTAACTCGGACTCTCCTTCAG
CAAAATCAAAAGGAGTCCGATTAGTTTCTGCCAAAGAAGAAGCAAATCAGACTAAAGCTA
AGGGAAAACTAATAACGATAAATCAAAGGTAACCTTGGTAAAGATTAAAAGATAAAAAAT
TGTAATTACCCACTAAAAAAATAAAGGATAAAAGGACTAAAGCCAAACTAACTTCGTACG
AAATAGTTTGGGCTACGGCCCGAAGACCCCCTAATAAAGCATAATTTGAATTAGAAGATC
AACCAGCAATTATAACAGTATAAACCCCTATACTAGTGCAACACAAAAAAAACAAAACCC
CTAAATTAAAAGAATACAATTTGGTTAAATAAGGAATACACAACCAAATCAATAAAGCTA
AGAATAAAGAAAAAATAGGGGAAAAATAATAAGAAATATAATTAGAAACTAAAGGATAAG
TTTGTTCTTTTGTAAATAACTTAATTGCATCACTAAAAGGCTGAGGAACCCCCAAAAATC
CCACTTTATTAGGACCCTTACGAATTTGGATATACCCTAAAACCTTACGTTCTAACAAAG
TTAAAAAAGCAACCCCCACTATTACACAAATAATTAATAAAAGGCCCCCAATTAAAGGTA
TAAATAATTCTACTAAAATCAAGTACTACCTGTAATATAATTTACATATATAAATTCTAA
ATTTATGGCACTAATCTGCCAAAGTAGCTTTAATAATTTAAATTAAAACTATTTTTAATT
TTCATTTAACTGTTATTGATAATTTTTTATATTTTTAATTGAATTCAAAAAATAAAATTT
TATAATTTAAATATTTGGTCCTTTCGTACTAAAATATTTTATCTTAATAAAGATAGAAAC
CAACCTGGCTTACGCCGGTCTGAACTCAGATCATGTAAGAATTCAAGGGTCGAACAGACC
CAAACTTTAAGCTTCTGCACCTAAAAATACTCTTAGTCCAACATCGAGGTCGCAATCTTT
TTTATCGATAAGAACTCTTTAAAAAAATTACGCTGTTATCCCTAAAGTAACTTAAATTTT
TAATCGATAAAATCGGATCAATAATTCATAAATCAATGTTTAATAAATTTAAGAGTTTAT
TAAATCTTAATGTCACCCCAACAAAATAATTTTATAAATAAAATTTAAACTATTCTTTAT
AAATAATAAAATAAAAATATAAAGCTTTATAGGGTCTTCTCGTCTTTTAATATTATTTTA
GCTTTTTGACTAAATAATAAATTTCAACTATTAATTTTTATGATACAGCATATGCCTCAT
CCAACCATTCATACAAGCCTCCAATTAAAAGACTAATGATTATGCTACCTTTGCACGGTC
AAAATACCGCGGCCCTTTAATATAAATTTTCAGTGGGCAGGTTAGACTTTTTATAAAATT
CTAAAAAGACATGTTTTTGATAAACAGGTGAACATATAAATTTGCCGAATTCATTATAAA
AACCTGACATTTTTAAAATATTTTTAAATTTTAATATACTAATTTTATCATTATTAATTC
ATTTATTTTATTAAGATGAATATTCTAATAAAACCCTAAACTTTAACTAAATAATAAAAA
ATATAAAATAAATTATAACAAAATTATTAATGTTGACTATTTCTAAGCCTACAATTATAT
TTTGATTAAATAAATTATAGAAATTTACTTTAAAGCTCATCCCTTAAAATATTTATATTA
ATAAATTAAATTATTTAAAAAATAAAATAATTTAATTAAAAATATATAAATTAAATTTAT
TTCTTAGAAAACTAGATATATTTAAGAACGATTAACGTTTCATTTCTAATAATTCATTTT
TAATACTTATGCCACAGTAACTAAAATAAGAAATTAAATCTCTTAAACTCGAGAAAAATA
AATAATTATTTTTTATTTGATAAACCCTGACACACAAGGTACGATAAGTTAAATCTTCTT
TTTAAATAAAAATTTTTCAATTTATTTCAATTTTCTTTTACAATACTAATAAACTATTAT
TAAATATATTTTTTCTTTATACAAGACTAAAACAAATTTTTATTAAAATTATTTTTATTA
AAACAAATAAAACCAACAATTTTTAAATTAATAAATAAATTTTAATCAAATTAAAACGAT
TTGCACGTATTTATTTTCGATGTAAACGAAACGCTTTACTCATTAAGCTTTAAATTGTCA
TTCTAGAGGCACCTTCCAGTACATCTACTATGTTACGACTTATCTCATTTTAATTAAATA
ATGAGAGCGACGGGCGATGTGTGCATGTTTTAGAGCTAAAATCAATTAATTTAAATTGTT
TAATAAATTTACTATCAAATCCACCTTCAATCTTTAATTTCATAAAAAAATTCATTTAAC
TAAATATTATTGTAATCCATTTCTACTTAATCATAAACTGCACCTTGACCTGACATCATT
TATAGTTAAAAGGTTAGAAAATTATTTTCTCTCCTAAGATATTCTGATGACGGCGATATA
CAAATTGAAAACAAAACTAAGTAAGGTAAAACGTGGACTATCGATTACAGAACAGATTCC
TCTGAATAGACTAAAACACCGCCAAATTCTTTAAGTTTCAAGAATATAACTAATAGTACT
CTAATGCGACCGAAATTTATTATTTAAATAATAGGGTATCTAATCCTAGTTTTAATTTAA
AAATTTTTAGCTTCAAAAAATTTTTTCATAAAAATAAATAATAATTTAAAATTTCACCTA
AAAATTATTAAATTATTTTTAATTATGCTATTTTAACTATTAATAATAATATTTACTTGC
ATTATTTGTATAACCGCGGTAGCTGGCACAAATTTTACCAATACTTATAAAAATTACTAT
TTCAAAATTTCTTTTATAAACAATACCGATTACTGCGAATAAAATATAAAAAATAATTCT
TTAAGAATTAAAAAATTTCTCACATAAATTTACATGTAAAATATTATTAAAGTAAATTAT
TTAACCAGAATAAAACATATAATTAATACTATAATAAAAAACAGCTGGGGCAAATAAATT
TTTATTAAACTGTTACAATTAGGTAACAAAAATTAATTAAAAAAACTAAGAATTATTTTT
TTTTAAATAACCCAATTTTTATAAAGTTAATTAATTTAATCTTAGTAACTAAAATAAGTA
AAATCACTATTTCCCAACAATTTTGGGAAAAATTCAACAAAAACTGATAAAATTTTTATT
CTACAATTTTAAATAAACCCCTTAAATTTTATTTAAAATTTTTTAATAATAATTAAATAA
TAAACTTATTAATTTAAAGTAAAAATATTATTAATTAATTAAAACTATACCGCAACTAAC
TAAACTTCAAGATAATCCCTTAATTTATAATGAAGTTTGCTGGTTAATTAATTTAATAAG
CTATTAATCTATTTATTCGTTTATCTGACGAATAATAACAATAAATTTTTAATAAAACAA
TAAACTATAAAATCAATAAGCAAATAAAAAATCTTTACCCTAAAATTTTAAATAAACCCC
TTAAATTTTATTTAAAATTTTTTAATAATAATTAAATAATAAACTTATTAATTTAAAGTA
AAAATATTATTAATTAATTAAAACTATACCGCAACTAACTAAACTTCAAGATAATCCCTT
AATTTATAATGAAGTTTGCTGGTTAATTAATTTAATAAGCTATTAATCTATTTATTCGTT
TATCTGACGAATAATAACAATAAATTTTTAATAAAACAATAAACTATAAAATAGATAAGC
AAATAAAAATCTTTATCCTACAATTTTAAATAAACCCCTTAAATTTTATTTAAAATTTTT
TAATAATAATTAAATAATAAGCTTATTAATTTAAAGTAAAAATCTTATTAACTAATTAAA
TTTATAAAATAACTAACCAAGCTTCAAAATAATCCCTTAATTTATGATAAAGTTTGTTGG
TTAATTAATTTAATGAGTTATTAATCTATTTATTCGTTTATCTGACGAATAAATCCGAAT
TTAATTAAATAAAAACCATTTTTAATAAACTATAGGCTATTTTAATATATATGCAATTAA
TTTAAATTCGGGCAATTGTAAAGTATAAAAGTAATTAATCAAATTATAATTTTTATTGTA
TTTAATAGAATTTTAAAAAGACCTGGAGTTAGATTTTTAATTTATAATAATTATGTATTA
AATAATTTAAATTAATTATTAACTATTAAAGGGATTAAATTTATTTTTAATTTCATAATA
ACTCATTATAAATATTACTATTTTTTATTATTATAATAAAATAAATATAAAAAATTAAAA
TATTTAATAAATTATTAAAATTATGTAAAAATTTAATATTAAATAAATATTTTATTCTAT
AACGATAAAAGTACACATATATATATATATAATTATTAATGATTTATATATAATATATAG
TTGAAATAGTATCATATTTTATATAAATAATTTAATAATTTAATTTTAATAAGTCTCTTC
CTAGTAAGACTAATGGGAATAGTAAAAAATATGTTAATTAATAAGTCTATATAATTTAAA
ATTAAGCAATTATTTTTTATAAAGATATTATATATATCTTATTTAAAATAACGATTATAT
GAACATTATTATTTTACTTTTAAATTATTTTAAACTTATTAGATTATCTATATATTATAT
AAATTTTTAATTAATTAAAAAAAAAAATAAAAATTAACAGATTTTATGGCCTATTTAAAC
TTTAATTTTGTACCGTGTTTTTAAAAAATACATATAAATACAAAACAATTCGCCCGAATT
TAA
>Forcipomyia sp.|MK000395
AATAAGTTGCCTGATAAAAGGGCTATCTTGATAGGATAGATTATACAAAAGTTTTTGTAC
TTATTATTAATAAATTAAATATTATATTTAATAGAATTAAACTATCTCTTAAAGAATCAA
AATCCTTCGTGCATCATACACTAAAATATATTTTTTTAAAAAAATTATAAAGATAAGCTA
ATAAAGCTATTAGGTTCATACCCTGTTTATAAAGGTTTTAATCCTTTTCTTTTTAATGAT
TAATTTTTATTACAAATTAATTTTTATATTAACATTAACTACCGGTTCATTAATTTCAAT
CTCTTCATCATCTTGACTAGGAATATGAGCAGGACTAGAAATTAATTTATTATCATTTAT
CCCCCTAATAATTGATAATAAAAATATTTTATCTAGAGAAGCCGCAATTAAATATTTCTT
GACTCAGACATTTGCATCTTTAATTTTTTTATTTATTTCAATTCTATATATTATAAAATT
TAATTTATTTTTTAATTTAAATTTATTAACTTATCAAAATTTAATTATCAATTCAACAAT
ATTTTTAAAAATAGGAGCAGCCCCATTTCATTTTTGATTTCCTAATGTCATTGAAGGGCT
GTCTTGAATCAATTCCCTGATTTTATTAACTTGACAAAAACTTGCTCCTTTAATAATTAT
CTCTTATTCTTTATTTTCAGATATCATTTATTTATTTGTTATTTTTTCTTCAATAATTGG
TGCCATTGGTGGCCTCAATCAAACATCTTTACGTAAAATTATAGCTTATTCCTCTATTAA
TCACATTGGTTGAATATCCGCTGCTTTATTTTTTAATAATATTTTATGAATATTTTACTT
TATAATATACATTATTATTAATATCTCAATTGTTTTAATCTTTTATAGATATAATTTAAT
AAACATTAATCAAATTTTTATATTTAATAATTTTATACCAATTTTAAAATTTTGTTTATT
TATAAATTTTATATCTTTAGGAGGACTACCCCCATTTTTAGGATTCTTACCTAAATGAAT
AGTAATTGAAACTCTTATTTCTATAAATAATATATTTATTTTATTTTTTATAGTAATAAT
AACTTTAATTACTTTATTTTTTTACATTCGTCTAACTTATTCAGCATTTACTATAATATA
CCCTTCTGTAAAATGAAATAAAGTATTTTATAAAAATCATTTATTATCATGAAACCTAAT
TTTTAACATAATTATAATATTATTATTTTTTTTAATAATAATAAATAATTTTTTTATAAC
TTAAAGCCGCGATATTTCGAAGGCTTTAAGTTAAACCAAACTATTAGCCTTCAAAGCTAA
AATTATAAAAATATTTTTAAGCCTTAGTATTTATACACCTTTAAATTTGCAATTTAACAT
CATAATTGAATATAAAGCCTTTAAAAAATATTAGTTAAAAAGATTTATATCTTATAAATA
GATTTACAATCTATCGCCTATAATCAGCCATTTAACCGCAACAATGATTATTTTCTACAA
ATCATAAAGATATTGGTACTCTTTACTTTATTTTTGGGGCCTGAGCTGGGATAGTCGGGA
CTTCTTTAAGAATCCTTATTCGGACAGAACTAGGCCACCCTGGGGCATTAATTGGAGATG
ACCAAATTTACAATGTTATTGTTACTGCACACGCATTTGTTATAATTTTCTTTATAGTTA
TACCTATTATAATTGGAGGATTTGGAAATTGATTAGTTCCTTTAATATTAGGAGCTCCGG
ATATAGCTTTCCCCCGTATAAATAATATAAGATTTTGAATACTACCCCCCTCTTTATCCT
TATTACTAATCAGAAGATTGGTAGAAAACGGGGCAGGAACAGGATGAACTGTTTACCCCC
CTTTAGCCACTAATATCTCCCATGCAGGGTCATCAGTAGACTTTGCCATTTTCTCTCTTC
ATTTAGCTGGAATTTCTTCAATTTTAGGTGCAGTAAATTTTATTACAACAATTATTAATA
TACGATCTAACGGAATTTCATTTGACCGTATACCCTTGTTTGTATGATCAGTATTAATTA
CAGCCATTCTTCTACTCTTATCCCTTCCAGTTTTAGCCGGTGCAATTACAATACTTTTAA
CTGACCGAAATTTTAATACATCTTTTTTTGACCCTGCAGGAGGAGGTGACCCTATTTTAT
ACCAACATTTATTTTGATTTTTTGGACACCCTGAAGTTTATATTCTAATTTTACCAGGAT
TCGGTATAATTTCTCATATTATTAGTCAAGAAAGCGGAAAAAAAGAAACATTTGGATCTT
TAGGGATAATCTATGCCATACTTGCCATTGGGCTATTAGGGTTTATTGTATGAGCCCATC
ACATATTCACAGTAGGAATAGACGTTGATACACGGGCTTATTTTACTTCAGCTACTATAA
TTATTGCAGTCCCTACAGGAATTAAAATTTTTAGTTGATTAGCAACCCTGCATGGAACTC
AATTAACACTAAACTCATCTTTATTATGAGCTCTCGGATTCTTATTTTTATTTACAATTG
GAGGATTAACTGGAGTAATTTTAGCTAATTCTTCTATTGATATTGTACTGCATGACACTT
ATTATGTAGTTGCTCATTTCCATTACGTCCTTTCAATAGGGGCAGTATTCGCTATTATAG
CTGGGTTTATCCATTGATACCCCTTATTTACAGGATTAAATATAAACCCATTTTGACTAA
AAATTCAATTTATAATTATATTTGTTGGTGTTAACTTAACATTTTTCCCACAACATTTTT
TAGGATTAGCTGGGATACCTCGACGATACTCAGACTATCCGGACTCTTATATTTCTTGAA
ATATACTTTCTACACTTGGATCAACAACATCTTTAGTAGGAATTTTATTTTTTATAATTA
TTATTTGAGAAAGTATAATTACTAATAAATCTATTATTTACCCAATTCAATTAAATTCCT
CAATTGAGTGATTCCAAAATTTACCCCCAGCTGAACATAGTTACAATGAACTTCCATTAC
TAACAAATTTTTAATATGGCAGACTAGTGCAACGGACTTAAACCCCGTATATAAAGTATT
ACTTTTATTAAAATAAAATGGCGACATGAGGACACACCCTTTTACTAGACAGAAATTCAC
CTTTAATAGAACAACTAAATTTTTTTCATGACCACACAATATTAATTTTATTAATAGTTA
CAATTTTAGTGGGGTATAATATAAGAACATTATTTTTTAATAATTTTATTAACCGATTTT
TATTACATGGACAATTAATTGAAATCATTTGAACTATCTTACCTGCTATTATCTTATTAT
TTATTGCTTTTCCATCTTTACGTCTATTATACCTATTAGACGAAATTAATCAACCTTCTT
TAACTTTAAAAAGTATTGGTCACCAATGATACTGAAGCTATGAATACTCAGATTTTAAAA
ATATTGAATTTGATTCTTACATAATTCCCACTATAGATTTAGAAGAAAGAGGATTTCGTT
TATTAGATGTTGATAATCGAGTAATTTTACCAACTAACTCTCAAATTCGCGTGATTGTGA
CAGCAGCAGACGTCCTTCATTCATGAACTATTCCTTCTTTAGGGGCTAAAATTGACGCAA
CCCCAGGACGATTAAATCAAACTAATTTATTTATTAATCGATCTGGACTTTATTTAGGAC
AATGTTCTGAAATTTGCGGGGCAAACCACAGTTTTATGCCAATTATTTTAGAAGGAATTC
CAACAAATCAATTTATTAAATGAATCACAACTTTAGAAAATTCATTAGATGACTGAAAGT
AAGTAATGGTCTCTTAAACCACTTTATAGTATATTAACGTTTACTTCTAATGAAAAAATT
AGTTAATATATAACCTTAGCTTGTCATGCTAAAATAATTTAATTATATAAATATTTTTTA
ATCCCACAAATAGCCCCGATTAATTGACTCCTATTATTTATTATTTTCTGTTTAACATAT
CTTCTATTTAATATTTTAAATTATTATATTTACTCTCCTATTTTTAAATCTTCAAATAAA
AAATCATTTAAAACCTATTTTTTTAATTGAAAATGATAATAAATCTTTTTTCAGTATTTG
ACCCATCAACTTCTTTATTTTCTATCCAACTTAATTGACTTAGTACCTTCATTGGCTTAT
TAATTATCCCCTCATATTTTTGATTAATCCCTTCCCGATTTCACTACCTATGACAAATAA
TTCTCATTACCCTTCATAAAGAATTTAAAACATTAATTGGACCAACAGGATTTAATGGAA
GAACTTTCTTATTTATTAATTTATTTTCTATAATTTTATTTAATAATTTTTTAGGCCTAT
TTCCTTATATCTTTACTAGCTCAAGTCACCTAACTTTTACCCTCACTCTAAGTCTACCTT
TATGACTTAGATTTATAATTTATGGATGAATTAATAATACAACTCATATATTTTGTCATT
TAGTCCCTCAAGGAACGCCAGGAATTTTAATACCTTTCATAGTATGTATCGAAACTATTA
GAAATATTATTCGTCCAGGAACTCTTGCAGTTCGACTAACAGCTAATATAATTGCAGGAC
ATTTATTGATAACTTTACTTGGAAATACTGGTCCTGGTATACCAACTGTAATAATTTCTA
TTCTTATCATTACTCAAATTTTATTGCTAACTTTAGAATCCGCCGTTTCTATTATTCAAT
CTTATGTATTTGCAGTTCTTTCAACTTTATACTCTAGAGAAGTAAATTAAAATCTTTATA
AAATATAACTTTTATGTCAACACATTCAAATCACTCATTTCACCTAGTAGATTATAGCCC
ATGACCTCTAACCGGGGCAATTGGAGCTTTATGTTCTGTCACAGGATTAATCAAAATATT
TCATCAATTTGAAACTAATTTATTTTTATTAGGAAATATTATTACATTACTAACTATATA
TCAATGATGACGGGATATCTCCCGGGAAGGAACTTATCAAGGCCTACATACCTATTCAGT
TACAATTGGACTTCGATGAGGAATAATTTTATTTATTGTATCTGAAATCTTTTTTTTTAT
TTCATTCTTTTGAGCTTTTTTTCATAGAAGTTTATCCCCCACAATTGAGGTAGGAACAAT
TTGACCTCCACTAAATATCCAGCCATTTAACCCTTTCCAAATCCCACTTTTAAACACTGC
TATTCTTCTTTCTTCGGGAGTAACTGTAACCTGAGCTCATCATAGATTAATAGAAAATAA
TTTTTCACAAGCTACACAAGGGTTATTTTTTACTGTATTATTAGGAATTTATTTCTCAAT
TCTTCAAGCATATGAATATATAGAAGCATCTTTTACAATCTCTGATTCTGCTTATGGATC
AACCTTCTTTATAGCAACCGGATTTCACGGATTCCATGTATTAATTGGAACAACATTTTT
ACTAATTTGTTTAATACGACATTTAAACAATCACTTTTCAAGCGGGCACCATTTTGGATT
TGAAGCAGCAGCTTGATACTGACATTTTGTTGATGTAGTATGGCTATTCTTATACATTAG
TATTTATTGATGAGGAAATTATTTATATAATATAAAAAGTATATGTGACTTCCAATCACA
AAGTTTATAATATTATAATATAAATAATGTACATAATTTCTTTATTAACAATAATTATTT
TATTAATCTCTTCTATTGTGATAATCTTAGCCTCTTTATTGTCAAAAAAACCACTATTTG
ATCGAGAAAAAATATCTCCATTTGAGTGTGGATTTGAACCTTTTAACTCTTCCCGCCTAC
CTTTTTCTATTCGATTCTTTTTAATTGCTATCATTTTCCTAATCTTTGATGTAGAAATTG
CTCTTATGTTCCCAATAATTAATATTATAAAAATTAATGAAATTAATATTTGAACATACA
CCTCAATTACTTTTATTATTATTTTAATCCTAGGACTCTATCATGAATGAAACCAAGGAG
CGTTAAAATGAAATAATTAATGATTTACTAATAAATTTTAATAAATTAATAAAATAAGGG
TTATAATTTATTAAAAATAATTGATTTGCATTCAAGACATACTGAATTATTCAGTTTACC
TTACTCCAAATATTTCTTAGAATTTGAAGCAATAATTGCATTTAGTTTCGACCTAACCTT
AGACTTTAATGTCCTAATTCTCCTTTTCCTTTTATCTCCACTTAATTAAAGCCAAAGAAG
AGGCGCATTACTGTTAATGATGTCAATGAATAAACTTCTAATTAAGGAAATATTGGTATA
AGAAGAAGCTGCTAACTTAATTCTTTAATGGTTTAACTCCATTTATATTTCTATTTATAT
TTATAAAATTATTAAGATTGGGTAATATATTTTTATTTATATAGTTTAAAAAAAACCTTA
CATTTTCATTGTGAAAATAAATACTCTTCATTTTATAAATTACTAAACCATATACACTAA
ATTTTAAACTCATATATAGCCGCATAATAACTTCATATATATATATCATTTAAAGGTATA
TTTTACCACCCTAACATCTTCAATGTTATACTCTTTTATATAAGCTATTTAAATAATATT
TTTAAAAATAATTTTAAATAGAAATAATTAAATAAATACTAAATCATAAAAAAAATATCA
TTAAATAAATCTTTAAATTATTATTTTGAAAAATTTGTAGATATTTTGATATTAAAGATA
AATTATAATTAATACGTTGTCCCCCTATTATTTCTAATCAACCATAATCTAAGACTTTTA
TATAAGATATACTGAATTTTAAAGAATAATAAACACCACTTGATACAGACAATGCAGGCA
AAAATCATATTGACCCTATAAAATAAATAAAAAGAAAATTTTTTTTTGTTTTTAATCGTA
TATATAAATTCAAAACTGAAAGGACTCCTCCAATTACTCCTCCTACAATACAGACAAATG
GAGTTATTAATTTTAAATACAAAGGTAGAATTAAAACGTAAGGAGTAGGAAAAATTAATC
AACTTAATATACACCCACCAATTACAGATATAATTAATAAACCTATTATCCCAGTTGTTA
TCACCTTAGAAGAATCGTATAAAGGATGAAAAGATCAACTATTAAAATTTGAATATATTG
TGTAATACATAAGGCGTAAGGAATAACATACAGTCAACCCAGTAGAAAAGAAGTATAAGA
AATACGAAATTATATTTATATTAGAAAATGACCCTATTTCTAAAATTATATCTTTGGAAT
AAAACCCAGCTAAAAATGGTATTCCACATAAAGCTAAATTTGCTACATTAAACCCAGCAA
TAGTTATTGGAAGCTGAGTAATTAAAGACCCCATGTAACGAATATCCTGAAAATTTTTTA
TAGCATGGATAACAACACCGGCGCATATAAATAATAAAGCCTTAAAAAGGGCATGAGTTA
ATAAATGAAAAAAGGCTAATGAAGCAAAACCTATTGAAAGAATTCTTATTATAAGCCCTA
ATTGACTCAATGTCGAAAGAGCAATAATTTTTTTTAAGTCATATTCAAAATTAGCCCCTA
ACCCAGCTATAAATATTGTTAACCCCCCTAATAATAATAAAATTATAGAAATGTAAGAAC
CTCTAATTAAACTATTAAATCGAATTAATAAATAAACCCCTGCAGTTACTAAAGTAGAAG
AATGAACTAAAGCCGAAACTGGGGTGGGGGCAGCTATAGCTGCAGGAAGTCAAGCTGAAA
ATGGAATTTGAGCTCTTTTTGTTATTGCTGCAAATACCAGCAATACCCCAATAAATTTTA
TATCGTTATTAATTCTTATAATATCAAGATAAAAAATGTAATTTCAAGAACCAAAATTTA
ATATCCAAGCAATTGATAATAAAATTAAGACATCCCCAATTCGATTAGATAAAGCAGTTA
ATATTCCGGCACTATAAGATTTTACATTTTGAAAATAAATTACTAAACAATAAGAAACTA
ACCCTAAGCCATCTCATCCTAAAAGAATTCTAATTAAATTAGGTCTAATAATTAATAAAA
ATATTGATAAAACAAATATTAAAACTAATAAAATAAAACGATTAATACTCTTATCAGAAC
TTATATATTCTATTCTATAAAAAATTACTAAAGAAGAAATCAGGGACACAAAAGATAAAA
AAAATAATGATATTCAGTCTAATAAAATTGTTATTTCAATTAATCTAGAATTAATTGAAA
TTAACTCAAACTCATAAAATATAACCAAGTCATTTACTAAATAATACAAACCTCTAAAAA
AAGAAACTATTCTAATAGTAAATAAACACAATGAAGAAATTAAACAAATTGAAATAATTA
ACACGATTTAAAATGTTAAATACATATCTTTGACTCCACAAATCAATATTTTCAAAATAA
ACTATTTAAATAACCTTTTACAATCATAAAACACAAAAATCTGACTTTAAAATTAATAAA
TTTAATGGAACTCAATGCAAAAATAAAAGTAGGTACTCTCGACAATTCCCTATTCTAAAA
GATATTCTTATACAATACAAAGCCCCATGTTGACTATAGGCAAATAAATATAATGAATAA
GCTGCACTAAAAAAAGATAATAAAGAAATAGACAATATTCTTAATAATGACCAACTAATA
ATTCTATTTAATAATATAATTTCTCCTAATAGATTTAACGAAGGAGGGGCCGCTATATTT
CTTGAACATAATAAAAACCAGAATAAAGCTATTCTTGGTATAAAATTTAATAAACCCTTA
TTAATGAATAAACTCCGACTCCCAACACGCTCATAAACAATATTAGACAAACAAAACAGT
CCAGATGAACATAAACCATGCCCAATTATCAAGACATAAGCACCTATAAACCCTCATACT
GTTTGTGTTATAAGACCCGCAATAGCAACCCCCATATGGGCAACTGAAGAATAAGCAATT
AATGATTTTATATCTACTTGGCATAAGCAAACTAATCTAATTAAAACCCCCCCAATTAAT
GAAATTGTATATCAAATTAGATTTAAATTTATACTTATAAGTTGAATTATACAATAAACT
CGCAATAACCCATAACCTCCTAATTTTAACAATACCCCAGCCAAAATTATAGACCCAGAT
ACTGGAGCCTCTACATGAGCTTTAGGAAGTCATAAATGAACAAAGAATATAGGTATTTTT
ACTAAAAATGCAAGAATTAAACAAAAATAAAGAAAAGTTAAATTAATATAATAATTATTA
ATTAATAAAAATCTTACTGAACCAATGATTTCCTTTCTATATAAAATACCCAATAACAAA
GGTAAAGATGCTAAAAGAGTATAAAATAATAAATACATCCCGGCTTGTAACCGTTCAGGT
TGATAACCCCACCCTAAAATTAAAAAAAAAGTAGGAACTAATCTTCTTTCAAAAAAAAAA
TAAAATATAAATAAATTTATTGAACTAAAAGTTAATACTAATATTAATAACAAAAATAAG
ACTATAAAAGTAAATCAGTTTATTTTTCTATTATATTTATAAATTTTCTCTCTTGCCATA
ACTATAAGAATACAAACCCAGAAACTTAAAAGGATTAACCCACAAGAAATAACATCACAA
CCTATAAAATAAGAAATTATGCCAAAATAATTTATTAAATTTATTTGTAAAATAAAAATA
AATAAAATAAAAAAAATAAAATTTTGTACCATTCAAAATTTATTTTTTATAAAAATTAAA
GGAAATAATCTTATTATTATAAAAATTAATTTTAACATTGTAAAATATTATATGTCTGAA
AATAATCAGTTCCATAAGTTCGGATTAATGATACCAAAATTGATAAACCTAAGGTTCCTT
CACAAACTCTAAAAGTCAAAAAAACTATAGAAAAATAATATTCATAATTTATTAAACTTA
AAAAATTGTATAAGAAAAGGTATATTACTAACACAATAAATTCTAAACTAATTAAAGTTA
CTAATAAATGTTTTCGACTTGAAACAAATACTATTAGTCTAAAAATAAATAAGATTATAA
AAAATATTAAATTAATCAATGTTAACATTTATTATTTTAGCAATATAAATATAATCTAGT
TTTAGTTTTAATAGTTTAACAAAAATATTGGTCTTGTAAACCAGAGATAATAATTTTATT
TTAAATCAATTTCAGAAAAATTCAAATGAATATCATTAATCTCCAAAATTAATATTTTAA
ATAAACTATTTTCTGAAAATTATTTTACAAATAATTTTAATATTTTTTATATTCTTTAAT
GCATTTTTATTTACAAAGACCAACCACCCCATAACTATAGGAATAATTTTATTATTTCAA
ACTTTATCTACATGTCTAATAACTGGGCTAATATCTAAAACTTTTTGATTTAGTTATATT
TTATTTTTAGTTTTTATTGGTGGTATATTAATTTTATTCATATACATATCCTCTTTAGCT
TCAAATGAAAAGTTAAAATTTTCTATTCAACCAATTATCAAATTTTTTATACTATTTAAC
TGTATAATTTTTTTTATTTTATTAATAGATAAACTTTATATTATTAATTATCTAGTTAAT
GAAGAAATAAATAAGACTCTATTTATTCATCTAATTAATGAAAATAATTTTTCTATATCA
AAAATATATAATAACCCTAATAACCTAATCATTATTTTATTAGTAGTATATTTACTCCTA
ACTTTAATTATAGTCGTCAAAATTACAAATTTATTTATAGGTCCATTACGACCAAAAAAT
TATTAATGAATAAACCATTACGTGTTGAACACCCTCTATTTAAAATTATAAATAATGCTT
TAGTAGATTTACCAGCCCCTATTAATATTAGAGCCTGATGAAATTTTGGGTCATTATTAG
GTCTATGCCTTGGAACTCAAATTGCTACAGGTCTATTTTTAGCAATACATTATACTGCTG
ATATTCAACTAGCATTTGATTCTGTTAATCATATCTGCCGGGATGTAAATTACGGGTGAT
TATTACGAACTCTCCACGCCAACGGAGCAAGCTTTTTCTTTATCTGTATTTATTTACATA
TCGGACGAGGAATTTATTATAAATCTTATATGTATATGTATACTTGAAATGTCGGGGTAT
TATTATTATTTTTAACAATAGGGACAGCCTTTATAGGATATGTATTACCCTGAGGTCAAA
TATCTTTTTGAGGAGCTACTGTTATTACAAATTTATTATCTGCAGTCCCCTATATTGGAA
CAGAATTAGTTCAATGATTATGGGGGGGATTTGCTGTTGACAATGCCACTTTAACACGAT
TTTTTACATTCCATTTTTTATTACCATTTATTGTCGCAGCAATAACAATAATTCATCTAT
TATTTTTACATCAAACAGGGTCTAACAACCCCTTAGGAATTAACTCAAACACAAATAAAA
TTTCTTTTCATCCCTATTTCAGTTTTAAAGACTTAGTAGGATTTATTATTATAATTGCTA
GATTAGTAATTCTATGCTTATCAAATCCATACCTTCTTGGTGACCCAGATAATTTTATCC
CTGCTAATCCATTAGTTACCCCCGCCCATATCCAGCCAGAATGATATTTTTTATTTGCTT
ATGCAATTCTTCGATCTATTCCTAATAAATTAGGAGGAGTAATTGCTTTGGTAATATCTA
TTGCTATTTTATTTACCTTACCATTTACCCACCACAGAAATTTCCGAACTTTAAAATTTT
ATCCTATAAATAAAATATTATTCTGAAATTTTTTAATTATTGTAATTTTATTAACCTGAA
TTGGAGCTCGACCTGTTGAAGCCCCTTATGTATTCACAGGTCAAATCTTAACTGTAATTT
ACTTTTTATATTATGTTATCAACCCAATAATAATAAAAATATGAGATAATGTAATTAAAT
AATACCTTGTTTTAGTTAATGAGCTTGAAATAAGCATATGTTTTGAAAACATAAGATAAA
ATGATAATTTTATTAACTTATACTAAAAATTATACATAATAATAATAAAAATACTAATAT
TTTTAAACTAATAAAAAAAATTAAATAATTTAAAGAAAAAGGTAAATATCTTTTTCAAGC
TAAATATATTAATTTATCATACCGAAATCGAGGTATTGTCCCTCGAACCCAAATAAATAT
AAAAGAAATAAAAGTTAATTTTAAATAAAAAATTATAGAAAATAAATTTCCTCCTAAAAA
AACAACTACAAATAATATTCTTATAAACAAAATTCTGGCATACTCAGCTAAAAAAATTAA
TGCAAATCCTCCACTAGAATATTCAACATTAAATCCAGAAACCAACTCAGACTCTCCCTC
TGCAAAATCAAAAGGAGTCCGGTTTGTTTCTGCTAATCTAGAAATTAATCATACATAAGC
TAATGGAAACCCTAAAACTACAAATCAAATAAATTGTTGTTTATTAAAAAATTCATATAA
ATTAAAACTTGTAATTAAAAAAATAAAAGATATAAAAATTAAAGCTAATCTTACTTCATA
CGAAATTGTTTGAGCTACTGAACGAAGCCCTCCTAATAACGCGTATCTTGAATTAGAAGA
CCAACCAGCAACTATAACAGAATAAACCCCTAAACTAGTACAAGCTAAAAAAAATAAAAC
TCCTAAATTAAAAGAAAATAACTTTATAAAATAAGGAATACATAGTCAAGTTACCAAAGC
TAAAAATAAAGAAAAGACAGGGCATAAATAATAAACTAAATAATTTGAAGTTAAAGGATA
AACTTGTTCTTTACAAAATAATTTAACTGCATCTCTAAATGGTTGTAAAATCCCCATAAA
ACCAACTTTATTTGGACCTTTACGAATTTGAATATAGCCTAAAATTTTTCGCTCAAATAA
TGTTAAAAAAGCAACCCCAATTATTACACAAATAATTATAATTAATCTTCTAATTAAAGG
AATTAAAATATCTTGTCAAATCATTTATTACTTGTATATTATACTTTTATAAATTCTAAA
TCTATTGCACTAATCTGCCAAAGTAATAAAAATTTTTAATATTATTCACTTTATAAAATA
TTATTTAATTCATTTGGTCCTTTCGTACTAAAATGATTTAATTTAATAAAGATAGAAACT
AACCTGGCTTACGCCGGTCTAAACTCAAATCATGTAAGAATTTAAAAGTCGAACAGACTT
AAAATTTAAACTTCTACACCTAAATTTACTCTTAATTCAACATCGAGGTCGCAATCATTT
TTATTGATATGAACTCTTCAAAAATATTACGCTGTTATCCCTAAAGTAACTTAAACTTTT
AATCAATAAAATTGGATCATTAATATATTTATTAATAATAAGTAAATATAAAAGTTTATT
AAATTTAATTATCGCCCCAATACAATTCTTTTTATAATATAATAAAATATTTAATACAAA
CACTTAAATTATTAAAAAATAAAGATTTATAGGGTCTTCTCGTCTTTTACAAAAATTTTA
GCATTTTTACTAAAAATTAAAATTCAATTTATAATTAAATTAAGACAGATTTTATCTCAT
TCAGCCATTCATACAAGCCTCTAATTAAGAGACAAATGATTATGCTACCTTTGCACGGTC
AATATACCGCGGCCATTTAATTTTCAGTGGGCAGGCTAGACTTTAAATTAAATTCTTAAA
GACATGTTTTTATTAAACAAGTGAATAAACTTATTGCCGAATTCCTTAATTCAAATTTTT
ATATTTAATAATTTTATACATAATTTATATTTACTAATTATTTCATTTTAACCTATATTT
TATAACTAAATAAATTTATTTAATAAATTTTTTTTTAAAATTTTTAATAAATAATAAATT
TTACATATTAAATAAATTATAACATATTTATAATAAATAACTATTTTTAAGCTTATTATT
ATTATTATTATAAAATAATTTTTAAATTCTTTACGCACAAGCTAATCCCCATGAATAATA
ACTAATATAAATAAATTAATTAATAATTATCAATTTAATTAAATATTAATCTAATTTTAA
ATTATTTCTTAAATAATTAGATATCTTAAAATACGTATAACTTTTTATTTCAAAAAATTT
ATGCCAGAAAATTATTCCACATTATTCTATATAAATTTTTAAATCATTTTAATTCGAAAA
ATTTTTATATAAAAATTATATTTAAAATACTTTGAAACACAAAATACTATTAATTAAATA
TTCTTATTAAATTAGAAATTTTCAATATATTTCAAAATTCTTTTTCAATACTAATTTTAT
ATAATAAATATTATTTTTTCTATAAAATTTACTTAAACTTAATTGATAAAAATTATTTTT
TATAACTAATAAAAATAAATAATTTTCTATAAAATCAATTTAATCTGAATTGCACAAATA
TCATTTCAATGTAAATGAAATACTTTACTTTTAAAGCTTTAAATTGTTATTCTAGAAACA
CTTTCCAGTACTTCTACTTTGTTACGACTTATCCCATTTTATAATGAGAGCGACGGGCAA
TATGTGCATATCTTAGAGTTATAATCAAAATTATTTATTAAAAATTTTTACTTACAAATC
CTCCTTCATCTAAATTTTACAATTTAAAATTCGTATAAATATATTTTATTGTAATTCATT
TCTTCTTAACTATAAACTACACCTTGACCTGACATTAAATTTATTATAATTTTTTAAAAT
TTAATTTTATTAAAATATTTAATAACGGAGGTATATAAATTTATTAAATTAAGTAAATTA
TAACGGGGACTATCAATTACAGAACAAATTCCTCTGAAAAAATTAAAATACTGCCAAATT
TTTTAAATTTATAGAATATACCTAATAATAATCCAGCATTTTATTTTACAAATTAAATAA
TAGGGTATCTAATCCTAATTTTTAATTAATTTTTATTAAATTTAATTTTATAAAAAATAA
AATACTTTTAATTTAAAATTTCACCTTATAAATTAAATTTTAATTTATAAAATTTATACA
TTTTTTTAATGCTAAAATTTATTTATTTATATTATTTGTATAACCGCAGTTGCTGGCACA
AATTTTACTAATATTTAAATAAATTACTATATCTAAATTTCTTTATTTTATAAAATTATT
TACTGAGAATAAAACATAATATTTTTATTATTAAAATAAACAATAAACTTTTACAATAAT
TTTCATATAAATCAATCATATAACAAATTTTTTTACCAAAATAAAATAATTAATTAATAA
ACTTAAAAAAATAGAACAAAAATTTTAAATTATGTTATTTATCATTTAACTAAATTTATT
GAAATAAACGATTTTCCCCCCTATTTTTACATAAAATAATATAAATAAATAAATTTTTTA
TTTTATAAATAAATTATATAATAATTTTATAAATAAAAAATAAATAATTAATAATTTATT
CCCCTAAAATAAATCACATAAATCATTTATTTTTTATTTATAAAATTATTATATAATTTA
TTTATAAAATAAAAATTTTTAATAAATTATAAATATTTAATATAATACTTATATTTTATT
AATTAAAATAAATAAAAATATATTACCCAATCTTAATAATTTTATAAATATAAATAATGG
TTACCCCCCTAAAGTTATATTTTTATATTTATAAAATTTTTAGATTTTATACAAAAATAA
AATAATATGGAATTCTCAAATTTTTAATAATTATTATTTATTTAACCAACAAAATTTCAT
ATTTATTATTTATTTTCTATTTATAAAAAATAAAATATTTTTAAAAATATATTTTTAAAA
TTCACCAACAGCGCATGGTACTCTAATTAGAAATTATATTTATATCTTATTTATCCAATA
AAATTTAATTAAAATTTTCATTTTAGAAGAAATCTATCAGTAAAAAAAAATACTGTTTAA
TTTCCTTAAAAGCTAATTTTCAAAAAAAACTACCCCCCACAAATTTCCCTTTTAATTACC
CAAATTTTAGTATGGTGTAAAATTTTATTAAAATAATTATTACTCCTTTAACCCATTTTT
TAGTATCACCTCCACTTTTTTCAAGATACATATTTTAAAAATAGATTAAAATTTTTAAAA
TGTGATATTTTCTTAATTAAAAATATAAAAATTATTCATAAAATATAGTAAATTAATTTT
TATTTATTTATTAAAAATTTTTATAACTTTTTAATCAATAAATAAAAAATAAAATATTTT
ATTTTTTATAAATAGAAAATAAATAAAGGTTACCCCCCCAATTTTGTTATATAAAAGCAT
CTAAAAAATTTTTTTTTTTTTTTTTTTTATAAATATTAAATTATTAGTGTATACATTTAT
ATCAATTATAAATATATAACAAATTTATACGTAAATATTTATTAATATATAAATAATTAT
TGGTCTTAATAATTGTGAAATAATTAATTTAATAATATTCAATATATTTCATAAATATGT
TTTATTTTTATATTAAAACTCTCTATTCCAATAGGATGATTATTAAGCTAAATATTTTAA
AAATTTTTAAGTTATTAATTATTTCTATAAATAGTAATATTCATAAACATAAGCTTATAT
ATGATATATATTTACATATATATATACTAAAAATCTTACACCATATAAAATACCCTTAAT
TATTAAATAAATAATACAATTTTTGTAAATATTTATATAATTAAATTTTAAAATTTTT
>Culicoides arakawae|NC_009809
AATGAATTGCCTGATAAAAAGGGTTACCTTGATAGGGTAAATCATATGAATTTTCATATTCATTAAAAAA
TTATATTTAACAGAATTAAACTGTATCTAAAAAAATCAAAATCTTTTGTGCTTCGTACACTAAAATATAA
AGATAAGCTAACTTAAGCTATTGGGTTCATACCCCACTTATAAAGGTTTTAATCCTTTTCTTTTTAATTA
TAAACTATATTTCAAAATTTATTTTTATATTTACATTAATCAGAGGAACTTTGATTACAATATCCTCATC
TTCATGAATTGGCATATGAATAGGATTAGAATTAAATTTATTATCTTTTATCCCTCTTATAATTAGACCT
AATAATATTTCTTCTAACGAATCAGCCATTAAATACTTTTTAATCCAAGCTTTTGCTTCTTTAGTATTTT
TATTTTCTTCTATTATTTATATTATAAAATTTTCTAGTTTTAATTTTTTATTTTTTAACTACGAAACTTT
AATTATCAATTCTTCAATAATATTAAAATTAGGGGGTGCCCCATTTCATTTTTGATTTCCTAACATTATT
GATGGTCTTACATGAATTAATTGTTTAATTATTTTGACTTGACAAAAATTAGCACCTTTAACAGTAATTT
CTTACTCTTCTTATAATATTATAATTATTTTTTTTATTATAATATCTACATTAATTGGGGCTATCGGAGG
ATTAAACCAAACTTCTTTACGCAAATTACTAGCATTTTCATCTATTAACCATATTGGTTGATTAATTACA
GCTGAATTATATAGAAATTCTTTGTGATTATTTTATTTTATAATTTATTCAATTCTTAATTTTTCAATTA
TTATAATTTTTAAAATTTTTAATTTATTTCATTTAAATCAAATTTTTTTATTTAATAATCAAAATTTATT
ATTAAAATTCTGTTTATTTATTAATTTTTTTTCTTTGGGAGGGCTGCCCCCATTTTTAGGATTTTTACCA
AAATGGATAATTATCGAAAATATAATAAAATCAAACTTATTATTTTTAACTTTTTTTATAGTAATAATAA
GTTTACTGACTTTATTTTTTTATGCCCGTTTAACTTTCTCTGCTATTCTTTTATCTTACCCCTCAATAAA
ATGAAATTTTTATAAAATTATTAAATCTCCTATTTTATCAATTACACTTATATTTAATAGATTATCTATT
TTATTTTTAATTATTTTTATAATAAATAATTTTATAATTATTTAAAATTAAAGCTTTAAGTTAAAATTAA
ACTTTTAACCTTCAAAGTTAACTATAAAAATTTATTTTTAAGCTTTAGTTTTTTAACACCTTTAAATTTG
CAATTTAATATCATTATTGAATATAAAGCCTTCTAGTTAAAAAGAATTAATCTTATAAATAAATTTACAA
TCTATCGCCTTTAATCAGCCATTTAACCGCAACAATGATTATTCTCCACAAATCATAAAGATATTGGTAC
TTTATATTTTATTTTCGGGGCATGAGCAGGGATAGTAGGAACTTCCTTAAGTATTCTTATTCGAGCTGAA
CTTGGCCACCCTGGGGCCCTTATCGGAAATGATCAAATTTATAATGTAATCGTAACGGCCCATGCTTTTG
TTATAATTTTTTTTATAGTTATACCTATCATAATTGGTGGGTTTGGTAATTGATTAGTTCCATTAATATT
AGGAGCCCCCGATATAGCTTTCCCGCGAATAAATAACATAAGTTTTTGAATATTACCACCTTCTCTTTCT
TTACTTTTAATTAGAAGCCTTGTAGAAAATGGGGCAGGGACAGGTTGAACTGTATACCCCCCTCTTTCAG
CTAATGTTTCTCATGCCGGAGCCTCTGTAGATCTGGCTATTTTCTCACTTCACTTGGCCGGGATTTCTTC
TATTTTAGGGGCAGTAAATTTCATTACTACAATTATTAATATGCGATCAAATGGGATTACTTTTGATCGT
ATGCCTTTATTTGTATGATCAGTTTTTATTACTGCTATTCTTTTACTTCTTTCTTTACCTGTATTAGCTG
GAGCTATTACTATATTATTAACCGATCGAAATATTAATACTTCTTTTTTTGACCCCGCCGGTGGGGGAGA
CCCAATTTTATACCAACATTTATTTTGATTTTTTGGCCACCCCGAAGTTTATATTTTAATTTTACCAGGA
TTCGGAATAATCTCTCATATTATCAGTCAAGAAAGAGGGAAAAAAGAAACTTTTGGAGCTTTAGGAATAA
TTTACGCTATACTTGCTATTGGATTATTAGGATTCATTGTTTGAGCTCACCACATATTTACAGTAGGAAT
AGACGTTGATACTCGAGCATATTTTACTTCCGCTACTATAATTATTGCGGTTCCTACTGGAATTAAAATT
TTTAGATGATTGGCCACCCTTCATGGAACACAAATAACTTTAACCCCTTCTCTATTATGATCCTTAGGAT
TTGTATTTTTATTTACTGTAGGAGGATTAACAGGAGTTATCTTAGCAAACTCCTCTATTGATATTATCCT
TCATGACACTTATTATGTCGTAGCTCATTTCCATTATGTTTTATCTATAGGAGCAGTATTTGCCATTATA
GCTGGTTTTGTGCACTGGTACCCTCTTTTTACAGGCCTTAATCTTAATCCTTTTATATTAAAAATTCAGT
TTTCTATGATATTTTTAGGAGTAAATTTAACCTTTTTCCCCCAACATTTTTTAGGATTAGCAGGCATGCC
CCGCCGATACTCTGATTACCCTGATTCTTATATTACTTGAAATATTGTTTCTTCTTTAGGGTCAACCATT
TCATTTATAGGAACTTTATTCTTTATATATATTATTTGAGAAAGAATAGTTACTAACCGATTAATTATCT
CCCCTATTAATTTAAATTCCTCTCTTGAATGATACCAAAATTTACCCCCAGCCGAACATAGATTTAATGA
ACTTCCTGTGTTAACAAATTTTTAATATGGCAGATAAGATGCGATGAACTTAAGCTTCATAGATAAAGTA
TAACTTTTATTAAAAAATTAATTATAAGAATTTATTATTATAAATAAATTTAATTTAATCTGTACTGTAA
TTAATTTAATTAATAATAATTATTATAATAACTATAAAACATAATCCTTATTATATTTATAATACTTACT
AAAAAAAATAATAAATAAAATTTTAATATAAAAATTTAACATAAAATTTTCTAGCTTTAATTTTTATTAT
TTCCTACTATTATTTTTTTATTTATTTTTAATAAACTTTGTAAATATTTTATTACGATAAAATTTATAAA
TCTATTTCTAATATATATATATATATATATAATAACAAATAATCAAACTTTAAAGCAACTAATTTTAATT
ATTTTATAATTATTAATGAAATTTTAACAAAAAAAAAATATGCAATTAATGACTTACCTTGTCTGATTTT
TATATTTATCCCCAAAAATAAATACTTCTAAAAATAACAAATAATCCAACCCCCTATCCCCCTTAAAATT
TTAAGAGCTAATCATAGGCTTATAAAAACTTTAAATCATAGATCTTTTATAAAAATAAAAGTAATAAAAT
TATTGAAAAAATTACAAACCCAAAAAATTCAAAATTTAAATTTTAATTAAGCTATCTTCAGTATATAAAC
TATATTTTATAAACTTAAGCTACTCAATTACTTATAACCTATTTAAACTCAATAATTCTCGGAAACAAAA
ATTCCCCTTTAATAAAAAAGCTTAACTTTTCACAACCATACTCTAACAATTATTACTTTAATAACAATAT
TAGTATGATATTTTATAATTATATTATTTATTAATCAGTTTAATGCCCAACTTATTTTAATTTTAATGAT
AAAAAATACCAACTAAGATTAACTGAATCATCTTACCTAGTTATATTTGATGTTATATTTATTTTAATTT
TTTGACTTTATTTAACAATTTTAAATACACTAAAATCAAATTAATTACCTTTAACCCTTATTGAAAATTT
TGAACTAAAAAAAACTTTGAGGCCATAGATACCCGAATCTTAAAACATTTGATTGTAACTTACATACAAC
TTTTAACTTTAAATCTATTTCGCCACCTAATCTTAATTATTATACAAAAGCACCCGATTTAAAATATTTA
AAATTCCTAGGACTAAACTTTATGTAAATTTTTATTGCCCTACTCATAAAGACACTACTTACCCACATTT
AACTCTCTGCCTTAAAAAATAAGTTCTTTTAAAAATATTATAATTAAATATATAAAAATAAATTCAATCC
CCCGTCTTCTAATTTGAATGAATTCTTATCTTCCTCACTTATAAAAGATTTAGAAGGACCTCTCCCTTTA
AAAGAAAATCAAAACTTAGAACTAAAAATTTGAAGTTATTAACACTGTAAAACTTAGTGGCATAGATTTT
AAAATTATACAAGTAAGCACAAATCTAACGCCTATAAAAAGAAGATATGTCACACCTTAATTAAAAGTTA
AAACTATTAGATCTACTGTAAAAGACCCAAATATAAATATAAACATACAATTTGAACCATTTTATCCCTA
ACCAAGTGAAAATATCAATGATATTGTTTTAAAAATTAATTATAATCAATTTATTGAAAATAATATAAAT
CATAAACCGGTTGCAAATAATGTAAATCATGAACCTGTCAAAGAGAACGTAACATCTAACCCTTCAAAGT
AAGGGTTAACACTAATAATTTATTACATAAAAATAATAAAAATGAAAATTTTGAATCTATAAAAAATTAT
AAGCCCCTAAAAAATCAAAATATAACTTTTCATTAAACTATCTTCAATGTAATAAATTATTTCTTATGAA
GTCTCACCTCTCAAAGCACCATACACTACTTATGGCAACTTGAGGCTCGATCTCTCTCTTAGATAGAAAT
TCACCTTTGATAGAACAATTAAATTTTTTTCACGATCATACACTAATAATTCTTATTTTAATCACAGTAT
TAGTAAGATATATTATAATCAGATTGTTTTTTAATCATTTTACTAATCGATTTTTATTATCAGGCCAAAT
AATTGAAATTATTTGAACAATCTTACCTGCTTTAATCCTATTTTTTATTGCTTTTCCTTCTTTACGTTTA
TTATACCTATTAGACGAACTTTATAAACCTTCTGTTACTATTAAAGCTATCGGGCACCAATGGTATTGAA
GTTATGAATACTCAGACTTTAAAACACTTGATTTTGATTCTTATATAATTCCTACAAATGAATTAGAAAC
AGATGGTTTTCGACTTTTAGAAGTTGATAATCGAATTATTTTACCCACAAATTCCCATATTCGAGTAATT
GTCTCTGCTATAGACGTTCTTCATTCTTGAACAGTCCCTTCTTTAGGTGTAAAGATTGACGCAACACCTG
GACGATTAAATCAAACTCATATTTATATGAATCGTTCAGGATTATTTTACGGGCAATGTTCAGAAATCTG
CGGAGTAAATCACAGATTTATACCTATTGTTATTGAATCAGTCCCGACTTCTCATTTTTTAAAATGACTT
AATTCAAATCTAAATAACTCATTAGATGGCTGAAAGTAAGCACAGGTCTCTTAAACCTTTTTATAGTAAT
TTAACAAATACTTCTAATGAAAAAAATTAGTTAAATTTAAATAACATTAACTTGTCAAGTTAAAATTATT
ATACAATAATATTTTTTAATCCCACAAATAGCCCCAATTAACTGGATCTTTTTATTTATTATTTTTATTG
CGACTTACTTATTATTTAATATCATAAATTATTTTATTTTTATCCCTAAAATTAAAAAAACATCATTAAA
ATCTAAAAAATTTAAATTTTTAAACTGAAAATGATAATAAATTTATTTTCAGTTTTTGACCCCACTTCTT
CAATCTTTTCTTTTTCTTTAAATTGACTAAGTACTTTTATTGGTATTTTAATTTTACCCATGTCATTCTG
ACTAATTCCCTCTCGATTTTATTTTATTTGACAAACTATTCTTATTACCCTTCACAAAGAATTTAAAAAT
CTTTTAGGGAATAATGCATTTAATGGAAGTACCTTTTTATTTATTAGATTATTTACGATAATTTTATTTA
ATAATTTTTTAGGACTTTTTCCATACATTTTTACCAGCTCTAGCCATTTAACATTTACTTTAACCTTAAG
TTTACCTTTATGATTAAGATATATACTTTATGGATGAATTAATAATACACAACATATATTCTGTCATCTT
GTCCCCCAAGGGACCCCAGGAATTTTAATACCTTTTATGGTATGTATCGAAACTATTAGAAATATCATCC
GACCTGGAACATTAGCAGTTCGATTAACAGCTAATATAATTGCCGGCCATCTTCTAATAACTCTTTTAGG
AAATACAGGACCTAACATGCCCATATATTTAATCAGAATTTTAATTATCACACAAATTTTATTATTAACT
TTAGAAGCAGCAGTTTCCATTATTCAATCTTATGTATTTGCTGTCCTTTCTACCTTATACTCTAGAGAAG
TAAACTAATGTCAACACATAGTAACCACCCATTCCACTTAGTAGACTATAGCCCATGACCTCTTACAGGA
GCCATTGGAGCTTTATGCACTGTCTCAGGATTAATTCAATGATTCCATCAATATAATTTAAATCTTTTCA
TTATTGGTAATATTATTACATTAATAACAATATATCAATGATGACGAGACATTTCTCGAGAAGGAACTTT
TCAAGGACTTCATACATTTAATGTAACTATCGGGTTACGATGAGGAATAATTTTATTTATTATCTCAGAA
GTATTTTTTTTTATTTCTTTTTTTTGAGCATTTTTCCACAGAAGCTTATCTCCTACTATCGAATTAGGAA
CTTTATGACCCCCAATTAATATTATACCATTTAATCCATTTCAAATTCCTCTCCTTAATACAATCATTCT
TTTATCTTCAGGAGTTACCGTTACTTGAGCCCACCATAGACTAATAGAAAATAATAAATCTCAAACTACA
CAAGGACTATTTTTTACCATTATATTAGGAATTTATTTCTCAATTCTTCAAGGATATGAATATATAGAAG
CAACGTTTGCAATCTCAGACTCTGTATACGGGTCTACCTTTTTTTTAGCTACTGGATTCCATGGACTTCA
TGTTTTAATTGGAACTTCTTTTCTAACTGTATGTCTTTTTCGACATATAAACAATCATTTTTCAAATAAA
CACCATTTTGGATTTGAAGCAGCAGCTTGATATTGACATTTTGTTGATGTAGTATGATTATTTTTATACA
TTTCAATTTACTGATGAGGTAACTATTTATATAATATAATAAGTATATATGACTTCCAATCATAAAGTTT
AAATAATTAATATAAATAATTTCAATTCTGCTAATTTTAATAATTATAATTTTAATTATCGCAACGATAG
TAATAATCTTAGCCTCCCTAATTTCAAAAAAATCTTTTTACGACCGAGAAAAAATATCTCCTTTTGAATG
CGGGTTTGAACCTTTAAATTCAGCTCGACTACCTTTTTCTTTACGATTTTTTTTAATTGCAATTATTTTT
TTAATTTTTGATGTAGAAATTGCTCTAATATTCCCCATGATCTTTTCTTTAAAAATTAATTCATTATTTA
ATTGAATATTAACTTCTATTATTTTTATTTCTATTCTAATTTTAGGGTTATTTCATGAATGAAACCAAGG
AGCTTTAGAATGAAGTAACTAATAATATTAAGGGCGGCAGTTTAATTGTAAACATTTGATTTGCATTCAA
AAAATTATTGTAAAAAATCCGCCTTATTATTTAATTTAAATTAAATATAATTTTATTGTAAAATAAAAAA
GTATGAATTTGAAGCAATTATTGCATTTAGTTTCGACCTAACCTTAGGCTTACAGCCCTCATTCTCCTTG
ATTGAAACCAAAACTTAGAGGTATATCACTGTTAATGATAGAAATGAATTTTATTCCAATTAAAAAAGTA
TCGGCGTAAGAAAAAGCTGCTAACTTATTTCTTTAATGGTTTAACTCCATTTATACTTTTATTTATATAG
TTTAATAAAAACCTTACATTTTCATTGTAAAAATAAGATTTTTCTTTATAAATTGTTACTATAATTAATT
CTTTTATTTAAAAACAATTTGTTTCTTTAGCAGCTTCAATGCTACGCTCTAATTATAAGCTATTTAAATA
AAATAATAAAATTAAAAACAATAATACTCATAAAAAAAACAATATTATAAATAATTTTAAGTTATTTTTA
TGCAAAATTTGTAAATATATAGAAAAATACATAAAAGTATTATATAAATTTTGACCTCCTAATATTTCTG
ACCAACCATTATCTATAGATTTTGTATAAATTGTTCCCACTAATAAAGGCGTTTTAATTAAATGAACTGT
TGAAAGAATAGGTAAAAATCACATAGACCCTACAAATATACTTACTAACTTTATATTAAAAATTTTTGAT
TTTAAATATAAAGATCAAATTGATAATAAATACCCCACTAATCCCCCTAATAAACATACAATTAATACTA
TAATTTTTAAAATAAAAGATAAATAAATAAACTGGGGCGTCGGAAAAATTAGTCAACTTAATAAACACCC
GCCAAAAATTGTTATAAATATTAGCCCTAATATACCCATAATTATTGGCTTTGAGCTATCATTTAAAGCA
TGAAACCCCCATCTATTAAAATTTCTGTATAAAGTATAATATATTAAACGTAAACTATAACATACAGTTA
GCCCTGTAGAAAAATAATATAAAAAATAACTAACAAAATTTACTGAATAAAAAGTTGAAACTTCTAAAAT
TATGTCCTTAGAATAAAATCCAGACAAAAAGGGAACGCCGCATAAAGCTAAATTAGCTACATTAAAATTA
GTAACAGTTAAAGGCATCTGTATAATTAACGCTCCCATATAACGGATATCTTGAAAATTTTTTATATTAT
GAATAATTACACCAGCGCATATAAATAATAAAGCTTTAAATAACGCATGAGTCAGTAAATGAAAAAATGC
TAAAGAAGCAAATCCTATAGATAAAATTCTTATTATTAACCCCAATTGTCTTAAAGTTGATAAAGCAATA
ATTTTTTTTAAATCAAACTCGAAATTAGCGCCTAACCCAGCTATAAATATAGTTAAACCCCCARGCAATA
ATAAAATTTTACTGAGATATATTATACTAATTAAATTATTAAAACGGATCAATAGATAAATACCAGCTGT
TACTAAAGTAGAAGAATGAACTAACGCTGAAACAGGCGTAGGTGCAGCCATAGCTGCAGGTAGCCACGCA
GAAAAAGGAATTTGTGCTCTTTTAGTTATAGCTGCAAAAATTAGTATTCTACCCACCATTTTTAGAGAAA
AAGACTTATTTATTATCTCCAAATAAAAAATATAATTTCAAGAACCAAAATTTAATATTCAAGCAATTGA
CATTAAAATTAATACGTCTCCAATTCGATTAGATAGAGCAGTAATTATCCCCGCATTATAAGATTTAATA
TTTTGATAATAAATTACCAAACAATAAGACACTAACCCTAAACCATCTCAACCTAATAAAATTCTAATTA
AGTTAGGGCTAATAATTAATAAAATTATTGATAAAACAAATATTAATACTAGTATAATAAAACGAGTTAG
ATACTTATCCCCTAATATATAGTCTATTCTATATAAAATTACTAAAGAAGAAATTAAAGTTACAAAAGAT
AAAAAAAAACAAGATATTCAATCAATTAAAACAGTTATAACAATTATTGATGAATTAATTGATAATAATT
CGATCTCAAAAAAATAAGATATTTCTATTAATAAGCAATATAAACCTAAGTTAAAAACTCTAATACTAAA
AACTAATAAAAACATAAAAGAAATTAAACAAATAGATAAATTAATCATAACTTAAAGTATTATTACATCT
TTGACACCACAAATCAATATTTTTTTTAAACTATTTAAATTAAACTCATAATACACAAAAATCTGATTTT
AAAATTAACAAATTTAAAGGAACTCAATGAAGCATTAAAACTAAATTTTCACGAACAGAAGGAGAATTAA
ATGTTAATCTTAATGAAAATAAAGACCCATGTTGACTAATAGCAAATAAATATAAAGAATACGCGGCTCT
AAAAAAAGAAAGTAAAGCAATTATTCACATACTGCCTCAGGCTCAACTAATAATAGAATTTAAAAGAAAA
ATTTCACCAACTAAATTTAAAGAAGGCGGAGCAGCTATATTTCTTGAAGCTAATAAAAACCACCATAACG
CCATTCTAGGTATAAAATTTATTAACCCTTTATTAATAAATAAGCTTCGTCTTCCTGTCCGCTCATAAAC
AATATTAGACAAACAAAATAATCCTGATGAACAAAGACCATGACCAATTATTAATACATAAGATCCCATA
AATCCTCAAAAAGATAAAGTTATTAAACCTCTAATTACAATTCCTATATGAGCTACTGAAGAATAAGCAA
TTAAAGCCTTTAAATCGACTTGCATTAAACATACTAATCTAATTAAAACCCCCCCTAATAAAGAAATTAC
ATAAAATAAAATATTATACTTTAAAGCCATGGATTGAATTAAAATATACACTCGCAACAAACCGTATCCC
CCCAATTTTAATAATACCCCAGCTAAAATTATAGATCCTGAAACCGGGGCTTCTACATGCGCCTTAGGTA
ACCATAAATGAACAAAAAATATAGGCATTTTTACTAAAAAAGCCATAATTAAACAAAAATAAAGTAATTT
CTTGTTATAATCAAAATTTAAAAAATAAAAACATCTTGAACCTAAATCTTGCTTTAAAAATAAAATAACC
AATAATAATGGCAATGAGGCAAATAACGTATAAAATAGTAAATAAACCCCAGCTTGCAAGCGCTCAGGTT
GATAACCTCAACCTAAAATTAAAAAAAAAGTTGGAATTAAGCTTCTCTCAAAAAATAAATAAAATATAAA
TAAATCTAATGAACTAAAAGTTAAAATTAACATCAACAATAAAAATGTCACTATAAGTATAAACCAATTA
ATTTTATTCTTATATTTATAAATTTTTTCACTAGACATAATCATTAAACCAGTTACTCAAAAACTCAATA
AAATCAACCCAAAAGAAATAACATCTATCCCTAAATAATAAGAAATTTTAACCGGGTAAGTGCCTAAATT
ATATCTTGCTATAAATAAAAAAAATAATAAAAAAATTAAATTTTGAACCAATCAAAAAGATTTTTTAAAA
AATCTAAAAATTATCACCCCAATTATTATGAATAAAATTATTAACATTGCAAAATATTATACGTTTGAAA
ACAATCATTCCCATGTGTACGAATTAATGATACTAAAATGGATAAACCTAAAGAACCCTCACATACACTA
AAAGTTAAAAAAACTATTCTATAATAATATTCATAATTTATTAAATTCAAACAAATGAAAATAATACCGT
ACAAAATTAAAACAATAAACTCTAAACTAATTAAAGTCATTAATAAATGCTTACGATTAGACACAAATAC
TATTAAAGAAAAAATAAATAATATCAAATAAACTCATAAATTTAAAAAAATTAACATTAGTTTTAATAGT
TTAATAAAAACATTGGTCTTGTAAACCAAAAATAAATTTAATTTTTAAAATATCAGAAAAAACTTTACCC
GCTATCTTTAACCTCCAAAATTAATATTTTTTTTAAACTATTTTCTGAAATTAACCAATTAATTACAATT
TTAATAATTATTAATTCAATTTTATTTACTCAAACAATACACCCCATATCTATAGGATTAATTCTTTTAA
TTCAAACACTACTTACCTGTATATTTACAGGATTTATAACTAAAAGTTTCTGATTTTCTTATATCTTATT
TCTAATTTTTATCGGAGGAATATTAATTCTATTTATTTACATATCATCTTTGGCATCTAATGAAAAATTT
AAATTCTCTTTTTCTACTGGTATAAAAATTTTTATACTTATATTTATTTTATTATTAATATTGTTCATTG
ATAACTTTTGATTTTCTCCTAACACTTTTAATAATGAACTAATTAATTTATCAAATAATTTATGTTTAAT
AAAAGAAAATTTTTTACCCGTATCTAAAATATACGACAACCCAAATAATTGAATTGTAATTTTTTTAATT
AATTATTTATTATTAAATTTAATTATTGTAGTAAAAATTACTCACTCTTATAGAGGCCCTTTACGCCCAA
AAAACTAATGCATAAACCTTTACGAGTAAAACACCCTCTTTTTAAAATTATAAATAATTCTCTAATTGAC
TTACCCGCCCCCTCAAATATTTCTATATGATGAAATTTTGGATCTTTATTAGGGCTATGCCTAATCATTC
AAGTAATAACAGGGTTATTTTTAGCTATACATTATACAGCTGACATTCAAACTGCTTTTAATTCTGTAAA
TCATATTTGCCGAGACGTAAATTATGGGTGACTTTTACGGACACTTCATGCAAATGGAGCTAGATTTTTT
TTTATTTGTATTTATTTGCATATCGGCCGAGGCTTATATTATAAATCATATACTTACATATATACATGAA
ATATTGGAGTAATTCTTCTATTTCTAACAATAGGAACTGCATTTATAGGTTATGTGCTACCTTGAGGACA
AATATCTTTTTGAGGGGCCACAGTTATTACAAATTTACTATCTGCGGTTCCTTATTTAGGACTTGACTTA
GTTCAATGACTATGAGGAGGATTCGCCGTAGATAACGCCACTCTTACACGATTTTTTACTTTTCATTTTC
TTCTTCCTTTTATTATTATAGGTGCCACTATAATTCATTTACTTTTTTTACACCAAACTGGTTCTAATAA
CCCCTTAGGGATTAAAACCGAAATTAATAAAATTCCGTTCCACCCCTATTTTACATATAAAGATATCGTT
GGATTTTTCGTAATATTAATATTTTTAATTACATTATGCTTAATTAACCCATATTTATTAGGAGACCCCG
ATAATTTTATTCCAGCAAATCCCCTAGTTACACCTGTTCATATTCAACCTGAATGATATTTCTTATTCGC
TTACGCCATCCTTCGATCTATCCCCAATAAATTAGGAGGAGTAATCGCTTTAGTCATATCTATTGCCATT
TTATTTATTTTACCTTTAACTCATAATAGAAATTTCCGAACACTTAAATTTTACCCAATTAATAAAATTT
TATTTTGAAATTTTTTGATTATTGTCTTATTATTAACATGAATCGGAGCACGACCTGTGGAAGACCCCTA
TATCCTTATAGGCCAAATTTTAACAATTTTATATTTTATTTATTATTTAATTAACCCAATTATTATAAAA
ATATGGGATAAGCTGATTAATTAAAACCATAAAATTAATTTTAATTTAAAATTAATCAATGAGCTTGAAT
AAGCATATGTTTTGAAAACATAAGATAAAATTAATATTTTATTGATTTTTTTTATTTTTAATTTTACTAT
AAATTATTCATAAAATTAAAATCATTACTATTAATTTTAAAGAAATAAATAAAATCAAAAAACATAAAGA
AAAAGTTAAATAACTTTTTCAAGCTAGATTTATTAATTTATCATATCGATACCGAGGCATAGTCCCCCGA
ACCCAAATAAAAAAAAATGAAATGAATGTTAACTTTAAATAAAATAAAACTCTAAAAAGATTAGACCCTA
AAAATAAAACACTAAATAATATTCTTATAAATAAAATTCTAGCATATTCAGCTAAAAAAATTAAAGCAAA
CCCACCTCTCGAATATTCAACATTAAATCCAGATACTAATTCAGACTCTCCCTCGGCAAAATCAAACGGA
GTACGATTTGTTTCAGCTAAAGAAAAAATTAATCAAACATAACCTAACGGTAAACCTAATATTAGTAATC
AAATATATTGCTGTTTTAAATAAAAATCTATAAAAGAAAAACCTGAAATCAAAAAAATAAAAGAAAGAAA
AATTAAAGCTAATCTCACTTCATAAGAAATTGTTTGTGCCACTGCTCGCAATCCCCCCAATAATGAATAT
CTTGAATTAGAAGATCACCCAGCAACTATAATTCTGTACACTCCTAAACTTGTACAAGCCAAAAAAAATA
GTACACCTAAATTAAAAGAATACAACTTAATTATAAAAGGAACACATAATCATATAAATAAAATTAAAAA
TAAAGAAAATACCGGGCATAAATAATAAATTAAATAATTAGAAATATACGGGTACACTTGTTCTTTAGTA
AATAATTTAATAGCATCTCTAAAAGGCTGAAAAATACCTGTAATTCCTAATTTATTAGGACCTTTACGAA
TTTGAATATACCCTAAAATTTTTCGCTCAAATAATGTTAAAAAAGCCACTCCTACTATAACACAAATAAT
TAAAATTAAAGAACCAAATAATGGAAGTAATAAATCAATATATATCATTTATTGTTTGTATATTATACAT
ATATAAATTCTAAATTTACCGCACTAATCTGCCAAAACAACTTATATAAATTTATTATTCTTCTTTTAAT
AAAAAATTTTTTTTATTCATGGTCCTTTCGTACTAACAAATAAAATTTTAAAACAGATAGAAACCAACCT
GGCTCACGCCGGTCTGAACTCAAATCATGTAAGAATTTAAAAGTCGAACAGACTTAAACTTTAAACTGCT
GCATCTAAAATTACTCTTAATTCAACATCGAGGTCGCAATCTATTTTATCGATAAGAACTCTCAAAAATA
ATTACGCTGTTATCCCTAAAGTAACTTAATTTTTTAATCATTAATAATGGATCATTAAAACAAATATAAT
TGTAAAAATAAATAAAAGTTAAATAAATTTCATTATCACCCCAATAAAATTTTAAATAATAATTTAATTT
TGCTATTCTAAAAAATCTAATTATTAATTAAAATAAAGATTTATAGGGTCTTCTCGTCTAAATTTTATAT
TTTAGCATTTTTACTAAAAATTAAAATTCATTTTTATTAAAATAAAAATAGTTAATTTCTCATCCAACCA
TTCATGCAAGCCTCCAATTAAAAGACAAATGATTATGCTACCTTCGCACGGTCAATGTACCGCGGCCGTT
AAAAAAAATCACCGGGCAGGTCAAACTTTTCATTAATTCAAAAAGACATGTTTTTGATAAACAAGTGAAA
ATTATATTTGCCGAATTCTTTTTATTTTAATTTAATTAAAAATTTTATATTTAATTAATTATAATTACTA
ATTAAATCATTATACTTAAAAAAATTAAATTAAATTTTATTTTTTAATAAAAAAATTAAAATATTACTAA
ATATTAAAAATTTCAAAAATAAATTATAACATTTTTATCAATATAAACTAATTTTAAATTTATATTATTT
TTATTTAATAATATTTTTAAAAATTTATAATAAAGCTTATCCCTTATTATATACTTGTAAAAAATTCTAT
AAATTTATAATTTAATTTAAAGATTTTTTCAAATAATTTAAAATTATTTCTTAAAAAATTAGATAATTAT
ATAAACGATTAACTTTTTATTTCTAATAAATTATTTAATATAATTATAAAACATTAAAATTTTTAATTTA
TTAAATCTTATATATTCGAAAAAAATTTATTAAAAATTTTTTAATTAATTTACTTTGAAACACAAAATAC
GATTAATAAAATCTTATTTTCAAATTAAAATTTTTCATAATATTTCAAATTTTTTATTCAATACTATAAT
TCTTTATCATTTAATTTATTTATTCATTAAACATTACTTAAAAATTTCTATTAAAATTATTTTTATTATA
AATAAATAAATTAATTATTTTTAAATCAATTTAATTTGAATTGCACAAATATCATTTCAATGTAAATGAA
ATACTTTACTTATAAAGCTTTAAATTGTATTCTAAAAACATTTTCCAATATTTTTACTTTGTTACGACTT
ATCTAATTTTATAATGAGAGCGACGGGCAATATGTGCATATTTTAGAGTTATTATCAACTAAATTTTATA
AATTAATTTACTATCAAATCCACCTTCAAAATAAAATAATTTTATTTATTCATTTAATTAATTATTATTG
TAATTCATTACTGCTTAATTATAAACTATACCTTGACTTGATATTAAATAAAATTATATTTATTGAAAAT
TTATATTTCTAAACATATTCAATAACAGCGATATATAAATTTAATTAAATTAAGTACATGTTAATGGGGA
CTATCAATTATAGAACAAATTCCTCTGAAAAAATTAAAATACCGCCAAATTTTTTAAGTTTAAAGAATAT
AACTAATATTATTCTACTATAAAAATTTATTTTTTCAATAATAGGGTATCTAATCCTAGTCTTTTTAAAA
ATTTAATTAACTAAATATAATTAATAAATTATTATAATATTAATTTAAAAATTTCACTTAATAAATTAAT
TTTTAAAATAAATATGTATAAACTATTTATTATTAGCAAATTTCTTTTATTTACTTTATATGTATAACCG
CAGTTGCTGGCACAAATTTTACTAAAATTTAAATAAATTACTAAATCTAAATTTCTTTATTTTTTAAATT
TATTTACTGAAATTATAATTAAAATTTTATTTTTAAAATTAAATTTATTCACAAATTACTTTTCATATAA
AATATTTACAAAATAAAATATCATACTAAAATAAAATATTATTGTTAAATCTTTAAAATTACAATTTTAT
TATTTTGAAAATTTTTTAAAATTAATTTTTAAATGAATATAATTAAGTTTTAATCTTAATTAAATTTAAC
TTTTAAATATTATTAAATAATAAAATTAATAATTATTTTTTTATAAGAATTTATTTAAGTAAATTATATA
ATTATATTAATAAATTACTACTAATTATTCAACATATTACCCCTATCCCCTCTTATAATTAATATTTAAT
AATTTTTATTATTAATTATTTATAAATTTTTAAAATTAATTGTAAATTTTTAAATTAATAATTATTTTTT
TATAAGAATTTATTTAAGTAAATTATATAATTATATTAATAAATTACTACTAATTATTCAACATATTACC
CCCTATCCCCTCTTATAATTAATATTTAATAATTTTTATTATTAATTATTTATAAATTTTTAAAATTAAT
TGTAAATTTTTAAATTAATAATTATTTTTTTATAAGAATTTATTTAAGTAAATTATATAATTATATTAAT
AAATTACTACTAATTATTCAACATATTACCCCCTATCCCCTCTTATAATTAATATTTAATAATTTTTATT
ATTAAYTAKTTATAAATTTTTAAAATTAATTGTAAATTTTTAAATTAATAATTATTTTTTTATAAGAATT
TATTTAAGTAAATTATATAATTATATTAATAAATTACTACTAATTATTCAACATATTACCCCCTATCCCC
TCTTATAATTAATATTTAATAATTTTTATTATTAATTATTTATAAATTTTTAAAATTAATTGTAAATTTT
TAAATTAATAATTATTTTTTTATAAGAATTTATTTAAGTAAATTATATAATTATATTAATAAATTACTAC
TAATTATTCAACATATTACCCCCTATCCCCTCTTATAATTAATATTTAATAATTTTTATTATTAATTATT
TATAAATTTTTAAAATTAATTGTAAATTTTTAAATTAATAATTATTTTTTTATAAGAATTTATTTAAGTA
AATTATATAATTATATTAATAAATTACTACTAATTATTCAACATATTACCCCCTATCCCCTCTTATAATT
AATATTTATTTGTATATATATATATAAATAATTTATTAATTAATATTTTTTATATTAATAAATAATTATT
TATTTATTAATTAATAAAAAATTTAATTATACCAATTCACTATTATTCAGTAACATTTTTATTTATTGAT
ATTAATTTTTTTTTTCCAATAGGACTGTATTTTATTTAAATATCTTAAAGTATTATAATATTTTATAATT
TCTGTAATAAAATTATAATTATAATTATTTCATATATAAAATTTTATATATATATATGTATAATTACTAT
AATATAGTCGCATAATAAATATTATTTTAATTATTTTTTTTATTAGAAAATAATATTTTTTTATATTAAA
AAAAT
>Chironomus tepperi|JN861749
AATGAATTGCCTGAAAAAGGATTACCTTGATAGGGTAAAACATGTAATTTTAATAATTAC
ATTCATTAAAATTATATTTAATAGAATTAAACTATCTCCAAAAGAATCAAAATCTTTCAT
GCTTCATACACCAAAATATAAATAATTAATTTTTTTAAAAAAGATAAGCTAACTAAGCTT
CTAGGTTCATACCCTATATATAAAGGTTATAATCCTTTTCTTTTTAATTTTAAAAAATTC
ATACAAAATATTATTTTTATCTACACTATTTTTAGGAACAATAATTAGAATTTGTTCATC
TTCTTGGTTTAGAGTATGAATAGGTTTAGAAATTAATTTATTGTCTTTTATCCCTTTGAC
AATAAAGTTAAATAACTTATTTTCCTCAGAAGCCTCGTTAAAATATTTTCTTACACAAGC
ATTAGCTTCAAGTGTTTTATTATTTTCTGTAATTTTATTTTCTTTTTTTATTGAATGAAA
GATAATATTAAATTTTAATTCAAAAATTAATATAATTTTAGCTTCAGCTTTAATAATAAA
AACAGGAATAGCCCCCTTTCATTTTTGGTTTCCTATTGTAATAGAAGGACTAAACTGAAT
CAATAATATTATTTTAATAACTTGACAAAAGGTAGCCCCTATTATCCTTCTTTCATTTTG
TTTAAATAATTATTTTTTTTATTTTGCAATTATAATATCAGTAATTTTTGGATCATTTGG
TGGTTTAAACCAAACCTCTTTACGAAAATTAATGGCATTTTCCTCAATTAATCACCTAGG
TTGAATAGTAGCAGGAATTTTAAATAATCAAAATATTTGAAAAGTTTATTTTATCTTTTA
CTGTTTTCTTTCAATTTCAATTATTTTTCTTTTTAATAGTTTAAAAATTTTTAATTTAAA
TCAAATCTTTTCTTCATTTAACTTCAAATTTTTAATAAAAACAATTATTTTTATCCCTCT
TTTGTCATTAGGGGGTTTGCCCCCATTTTTAGGATTTTTTCCTAAATGACTAATTATTGA
TATACTAATAAGTTTAAATATGTTTTTCCTTTTAATTGTTATAATTAATTTTACATTAAT
TACACTCTATTTTTATCTTCGAATTTCTTATTCCGCATTTTTATTAAATCATAATGAAAT
AAACTGAAATTTTACATATTACTTTAACAATAAAAAAAAAATAATTTTTTCTTTTCTTTT
ATTTATTTCTATTTTTGGTCTTTTATTTATTAATTTATTCTTTATTTTCATTTAAAACTT
TAAGTTAAAAAAACTAATAGCCTTCAAAGTTATAAATAAAAGATCTATCTTTTAAGTTTT
AAAACTTTAATAAAACTATATTTTATTCCTTTAGAATTGCAGTCTAATATCATATATTGA
CTATAAAGTTAAATTGATTAAAAAGGAATTTATCCTTATATATAGATTTACAATCTATTA
CTTTTATCAGCCATTTAATCCTAAAAAATTGCAACAATGATTATTTTCTACAAATCATAA
AGATATTGGAACTTTATACATTATTTTCGGGGCTTGATCTGGAATAGTGGGAACATCTCT
AAGAATGCTTATTCGAGCTGAATTAGGACGACCTGGTACTTTCATTGGTGATGACCAAAT
TTATAATGTAGTAGTTACAGCACATGCATTTATTATAATTTTTTTCATGGTAATACCTAT
TCTAATTGGTGGTTTTGGTAATTGACTTGTTCCCCTAATATTAGGGGCTCCAGACATGGC
CTTTCCCCGAATAAATAATATAAGTTTTTGACTTCTTCCCCCTTCTCTTACTCTTTTACT
TTCTAGTTCTTTCGTAGAAAATGGAGCAGGAACTGGATGAACAGTTTACCCCCCTCTTTC
TGCAGCTATTGCTCATAGTGGGGCTTCAGTAGACTTAGCTATTTTTTCTCTTCATTTAGC
AGGAGTATCTTCTATTCTTGGTTCAGTAAATTTTATTACTACAGTAATTAATATACGAGC
TAATGGTATTACTCTTGATCGAATACCTTTATTTGTATGATCAGTTGTAATTACAACTGT
TCTTCTTCTTTTATCTTTACCAGTATTAGCTGGAGCAATTACAATACTTTTAACAGATCG
GAATTTAAATACATCATTCTTTGACCCAGCTGGTGGGGGTGATCCTATTCTTTACCAACA
TCTATTCTGATTCTTTGGGCATCCTGAAGTTTATATTTTAATTTTACCTGGATTTGGAAT
AATTTCTCACATTATTAGTCAAGAAAGTGGTAAAAAGGAAACATTCGGAACTTTAGGAAT
AATCTATGCTATACTAGCTATTGGGTTATTAGGGTTTATTGTATGAGCTCATCATATGTT
TACAGTAGGTATAGATGTTGATACTCGAGCTTACTTTACTTCTGCTACAATAATTATTGC
TGTTCCAACAGGAATTAAGATTTTCAGTTGAATAGCAACTCTTCATGGAACACAAATTAA
CTATTCTCCTTCAATTTTATGAGCTCTAGGGTTTGTTTTCTTATTCACAGTAGGAGGAAT
TACAGGAGTAATTTTAGCTAATTCTTCTATTGATGTTATTCTTCATGATACTTATTATGT
TGTTGCCCACTTCCACTATGTGCTTTCTATAGGAGCTGTATTTGCTATTATAGCAGGATT
TGTTCACTGATACCCACTTTTTACTGGATTGACATTAAACGAAAACTGATTAAAGTCACA
ATTTGCTATTATATTCTTTGGAGTAAATTTAACATTTTTCCCACAACATTTTTTAGGACT
TTCTGGTATGCCTCGGCGATATTCTGACTACCCAGATGCTTATACTGCTTGAAATATTAT
TTCTACAATTGGATCAACAATTTCAATAATTGGTACATTATTTTTCGTATTTATTATTTG
AGAAAGTTTTGTAACACACCGAAACCAAATTTATCCAATACAATTCTGTTCTTCTATTGA
ATGATACCAAAATCTTCCCCCTATGGAACATTCATACAATGAATTACCTCTACTAACAAA
TTAGTATTTCCTAATTTAAAATTCTAATATGGCAGAATAGTGCAATGAATTTAAGCTTCA
TATATAAAGTTTATAACTTTTGTTAGAATAAAATGTCAACATGAGCTAATTTAGGTTTAC
AAGATAGTAACTCACCAATTATAGAACAATTAAATTTTTTTCACGATCATGCTTTATTAA
TCATTATTTTAGTAACATTGTCTGTAGGTTATTTAATAGGAACCTTATTTTTTAATAAGC
TAAATAATCGATATTTACTTCACGGTCAAACTATTGAAGTAATTTGAACAATCTTACCCG
CTTTTATTCTTTTATTCATTGCCTTCCCTTCTTTACGAATTTTATACCTTCTTGATGAAG
TTAATAACCCTTCAATTTCTTTAAAAACTATTGGACACCAATGATATTGAAGCTATGAAT
ATTCAGATTTTTCAGGAATTGAATTCGACTCATACATAATCCCTCAAAATGAAATGTCAT
TAGATACTTTTCGACTATTAGATGTTGATAATCGTGTTATTCTTCCTATTAATAATCAAA
TTCGAATTTTAGTTTCAGCAACAGATGTACTTCACTCATGAGCTATTCCTTCATTAGGAG
TTAAGATCGATGCTTCTCCCGGACGATTAAATCAAACTAATTTTTTTATTAATCGACCAG
GATTATTTTTTGGTCAATGTTCAGAAATTTGTGGGGCTAATCATAGTTTTATACCAATTG
TAATTGAAAGTATTCCAACGAATCACTTTATTAAATGAATTTCTAATATAATTTAAACAT
AATTATCTTCATTAGATGACTGAAAAGCAAGTAATGGTCTCTTAAACCAAAATATAGTAA
ATTAGTAATTACTTCTAATGACCAATAAAAAATTAGTTAAACCCAATAACATTAGTATGT
CAAACTAAAATTATCTAATTTTGTAGATATTTTTTGATCCCTCAAATATCACCAATATTA
TGAACAATTTTATTTTTAATATTTACATTACTATTTTTATTTTTTAATGTTTTAAATTAT
TTCAATTTTAGCCCAATTTTTAAAAATTCTAATATTGAAAATAAAACAGACAACGATAAT
AAAAATAATAATACATTTTTAACTTGAAAATGATAATAAATTTATTTTCTATTTTTGATC
CTTCAACAAATATTTTTAATTTATCTTTAAACTGACTAAGTTCTTTTTTAGGTATTTTAT
TTTTCCCAATAATATTTTGATTTTTACCTTCTCGTTTAAATGTTTTCTGAAATAAAATTT
TTATTACTTTACACAAGGAATTTAAAACATTATTAGGTATTCATAGTTATAGTGGAACAA
CTTTTATATTTATTTCTCTTTTTACATTCATTTTATTTAATAATTTCTTAGGATTATTCC
CATATATTTTTACTAGTACAAGTCACATAACACTAACTCTATCTCTTGCTCTTCCACTAT
GGTTAAGTTTTATGTTTTTTGGGTGAATTAACAATACAAAGCATATGTTTGCACATCTTG
TCCCTCAAGGAACTCCTCCAGTATTAATACCTTTTATGGTTTTAATTGAAACAATTAGTA
ACATTATTCGACCTGGAACACTGGCTGTCCGGCTTTCTGCAAACATAATTGCTGGTCATC
TTCTCTTAACCCTTTTAGGAAATACTGGAAATTCACTTTCTATATTTATGGTTTCTCTTT
TAATTATTGCTCAATTACTTCTATTAACTCTAGAAACAGCAGTTGCAGTAATTCAATCTT
ATGTATTTACAATTTTAAGTACACTTTATTCAAGTGAAGTTATTTAATTTCACCAAAAAA
AATAATTAAAATATTTTAATGATAGCACACGCAAATCACCCATTTCATTTAGTTAATTAT
AGCCCGTGACCTTTAACAGGTTCAATTGGAGCTATAACATTAACAGCTGGCCTAACTAAG
TGATTCCACCAATATGACATAAGTTTATTTTTTCTAGGAGTATTAATTACATTATTGACA
ATAATTCAATGATGACGAGATATTTCTCGAGAAGGAACTTTTCAAGGACTTCACACTTAC
CCCGTTACATTAGGATTACGATGAGGAATAATTTTATTTATTATTTCAGAAGTATTCTTC
TTTGTAAGCTTTTTTTGAGCTTTCTTTCACAGTAGTCTTTCTCCTACAATTGAATTAGGA
AAAATCTGACCTCCAATAGGAATTTACGCCTTTAATCCATTTCAAGTTCCTCTATTAAAT
ACAGCTATTCTTCTTTCATCTGGAGTTACTGTTACATGAGCACATCATAGTTTAATGGAA
GGAAATCATTCTCAAACAACTCAAGGATTATTCTTTACCATTCTATTAGGAGTATACTTT
TCAGCTCTTCAAGCTTACGAATATATTGAAGCTCCTTTTACTATTGCTGACGCTGTATAC
GGATCAACATTTTTCATAGCAACAGGTTTCCATGGTTTACATGTATTAATTGGAACAACA
TTTTTAGCAGTTTGTTTAGTTCGACATCTCCAAAACCATTTTTCTAAAAACCACCACTTT
GGTTTTGAAGCTGCAGCATGATACTGACATTTTGTTGACGTTGTTTGACTGTTCTTGTAT
ATTTCTATTTATTGATGAGGTGGATAATGCCTTTTTAAAATAAATTTATATAGTATAATA
AGTATACATGACTTCCAATCATGAGGTTTAAAAAATTTTAATATAAATAATTTTAAATTT
ATTAATTATAGCCTGAATTATTTTTATCATTGCTTTTATTGTAATAGCTCTTTCAACTAT
TCTAGGAAAAAAGAAAATTTCAGATCGTGAAAAACTTTCACCGTTTGAATGTGGATTTAA
TCCAATAAATTCTTCTCGACTTCCATTCTCAATTCGATTTTTTTTAATTGCAATTATTTT
TTTAATTTTTGATGTAGAAATTGCTTTAATCCTTCCCATAATTTTAACCCTAAAATCTTC
TAATTTACTAATTTGAACATACACAAATTTTATTTTTATTTTCATTTTAATTATTGGCTT
ATTCCATGAATGAAACCAAGGATCTCTTAACTGAACTTTTTAATAAGGTAGTAGTTAACT
ATAACATTTGATTTGCATTCAAAAAGTATTGAAATTTTCAATCTTCCTTAAAAATTTATA
TAAAATAAGAAGCAAAATTTGCAATTAGTTTCGACCTAATCATTGGTATAAAAATATACC
CTTATTTTACAATTAATTGAAACCAAAAAGAGGTATATCACTGTTAATGATAAAATTGAA
TATTTTTAATTCCAATTAAAGAAATATGAGGTTCAAGAGAAAGCTGCTAACTTTATTCTT
TAATGGTTTAATTCCATTTATATTTCTTATAAAAATTTTATATAGTTTAACAAAAACATT
ATATTTTCATTATAAAAACAAAGATTTAAGTTCTTTTATAAAATTCAACAATACTTATTA
AATTTTAATGATATTTAAGAATTACAATAATTTCCCTAGCTGCTTCAAAACTATGCTCTA
AATATAAGCTACTTAAATTTTTTTATACTTTTTTAAATTATAATTACTAATAATATTAAA
AAAATCACTCAAAATACAAACAATGTTAAATGAATCTTTAAATTATTAAACTGAACAAAT
TGAACAATAGAAGAAACCTTTATAAAAATTTTAAACATTTGCTGGATCCCAAAAAACTCT
AATCATCCTTGATCTAAATTCTTAAAAAGCTTAAAACTTATTGATAGTGGGTAGTATGTA
ACCCCAATAGTAGATAGAGGGGGTATAAATCATATTGATCTAGAAAAAAATCTAAACAAA
TAATAATTTAAAGACTTATTAAAAGAAAAAAAATTTACATTAGAAACTAAATAACCAAAT
AAGCCCCCAATAATACAAACAGTCAAAGTTAAAAGCTTTAAAGAAAGGGGTAAACAAATT
ATTGGAGCATAGGGAAAAATTATTCAATTTAACATTGAACCCCCGGAAATCGCAAATACT
AATAAACCAAACATACTTTTAAATATTACAAAACTTTTATCATTTAAAATATTTATTGAG
CTTTGATTTATTGTTATAATAAATGAATAATAAAATAAACGAAAAGAATAACTAACAGTT
AATCCAGTTGAAAAGAAAAAAAGAAAGACAGAAAATAAATTTAATTCAGAAATTAAAACT
ATTTCTAAAATTATATCCTTTGAATAAAACCCAGCTAAAAAAGGAAATCCACATAGAGCC
AAATTAGCTACATTTAAACAAGAAATAGTTAAAGGTATAGAAATAGTTAAACTTCCTATA
TCCCGGATATCTTGAGAATTTTTCATATTATGAATAATTGCCCCAGCACACATAAATAGT
AAAGCCTTAAATAAAGCGTGAGTAAGCAAATGAAAAAAAGCTAACTTATAAAAACCTATG
GCCAAAATTCTCATTATTAAACCTAACTGACTTAAAGTAGAAAGAGCAATAATTTTTTTT
AAATCAAATTCAAAATTTGCCCCTAACCCGGCTATAAATATTGTTAAACCTGAAATTAAT
AATAAAAACTTTCCTAAATTAGTATCTGCAAACAAACTACTAAACCGAATTAAAAGATAA
ACACCAGCTGTTACTAATGTTGAAGAATGGACAAGAGCAGAAACAGGTGTAGGAGCAGCT
ATCGCCGCAGGTAACCAAGAAGAAAAAGGAATTTGGGCACTTTTTGTTATTGCGGCTAAG
ATAGCTATTGAACAAATAATTGTTATAGGAAAATCTCCCTTTATAAATTCAATATAAAAT
AAAAAATTTCAACTCCCATAATTTAATATTCAGGCAATAGACATTAATAAAGCAACGTCT
CCTAACCGATTAGATAAAGCAGTTAATATACCAGCATTATAAGATTTTACATTTTGATAA
TAAATAACTAAACAATAAGATACTAAACCTAACCCATCTCACCCTAATAAAATTCTAATT
AAATTAGGACTTAAAATTATTATTATTATTGAAAAAACAAATAATAACACTAAAATAATA
AAACGATTAATAAATTGTTCACCTCTCATATAATCCTTTCTATAATAAATTACTAAAGCA
GCAATAAATAAAACAAAAGACATAAATAAAAGACTAATTCAATCAAAAATTAATACTATA
ACTATTATTGTTCTGTTAATACTAAAAATTTCTCACTCAAAAAAGTAAACTAAATCGTAA
ACTAAAAAATTCAAACCCAAAAAGAACAATGACATTCTTAAAGAAAACAAAAAAATAAAA
GAAATAAAACAAATAGAAATAAATTCCACGATTTAAAATAAAATTTTTTTTATATCTTTG
ACACCACAAATCAAAATTTTTGTTAAACTATTTAAATAAAATTATAAAAAAAATACTATT
AATTCTCTTTTTAAAAATAATAAATTAACAGGCAATCAATGTAATATTAAAACTAGGTAT
TCACGATTAACCGCAAAAGAAAAACTATAATTACCATTATTAAACTTTCCATGTTGACTA
AATGAATAAAGATAAAGAGTATAAGCAGCTCTAAAAAAAGATACTAATATCAATAAAAAT
ATTGAAATTTGTGATCACCCTAAAACTCTATTAATTAAACCAATTTCCCCTATTAAATTC
AATGAAGGAGGGGCAGCTATATTAGTTGAACAAAGTAAAAATCATCATATTGCTACACTT
GGCATAAAACTTAATATCCCCTTATTAATTAATAGACTTCGACTTCCTAATCGTTCATAT
GTAAGATTAACTAAATAAAAAAGACCAGAAGAACATAACCCATGGGCAATTATTAAAGAA
TAAGAAAATCCTCATCCTCAACTTAATAATACTATTAGTCCCCCAATAACTAAACTTATG
TGAGCAACCGAAGAATAAGCGACTAATGATTTTAAATCAATTTGACGTAAACAAATTAAA
CTTACTAAGAATCCCCCTACTAAACTAAGAACAATTCAAAAAATATTTAATTTTATAGAA
ATATTAATAATAATAGAAAAAATTCGAATTAAACCATATCCCCCTAACTTTAATAAAACT
CCAGCTAAAATTATTGAACCAGAAACTGGGGCTTCTACATGGGCCTTAGGTAATCATAAA
TGAACTAAAAATATTGGTATCTTAACTAAAAAAGCAAAAACCAAAAATAAATATAATAAA
AAATTATCAATATTAAACTCCTTTAAAAAAAGAAAATTTAAAGAATAAAAATTATTTATA
ATATAAAATAAAGCTATTAATAAAGGCAAAGATGCAAATAATGTATAAAACAACAGATAT
AGTCCTGCCTGTAATCGCTCAGGTTGATAACCCCATCCTAAAATTAAAAATAAAGTAGGA
ATTAAACTTCTTTCAAAAAATACATAAAATAAAAATAAGTTTATGCAACTAAATGTTAAA
AGTAATATAAATAATAAAAAAATAACATTAAACAAAAAATAATTAAAGTTTAGTTTAGAA
AAATATACACCGCTTCTTGATATAATCATTAATGCACAAATTCAAAATCTTAACAAAATT
AAACCAAATGATAATACATCTATCCCAAAAATTATTACAGAATTAAATAAACTCAAATTA
AAACTTATAAATAAACATAAAAAAAAACAAAAAAAAATTATATTTTGAACCATTCAAAAT
ATATTTTTCATAAAACAAATAGGAGTTATAAATAATAAGAAAAAAAAAATTTTTAACATT
GTAAAAAAGAAAAATTTATAAAATAATCATTCCCGTGAGAACGAATTATAGAAACTAAAA
TAGAAAGACCTAAAACCCCCTCACAAACAGAAAACACTAAAAAATACATACTAAAATATT
GTTCAAAATTAAAAAAATTTAAATAAAAAAATAAAAAAATAAATAATCTTAACACAATAA
ATTCTAAACTTAATAACATATTTAATAAATGTTTATAAGAAAAAATAAAAGAAAATACAC
CTATAAAAAAAATAAATAAAAATAAATAAATTAAAGTTGTTAACATTAAAATTTAAATAG
TTTAACAAAAACATTGGTCTTGTAAACCAAAAATAAGAAATCTTTCTTTTTAAATATCAG
AAAAGAATAAAAATAACTCTTCTTTAATTCCCAAAATTAATATTTTTCATAAACTATTTT
CTGATCTGAAATTATACAAAATTTAATATTTTTCTTTTTCATTGTTTCTTCTTTTTCTTT
TTCTTTAATAAATCATCCACTATCAATAGGAATTCTTTTAATAATTCAAACTATTTCAAT
TGCATTATTTACAGGATTATTAACTAAGTCTTTTTGATTTTCTTACTCTCTATTTTTAAT
TTTTCTAGGGGGAATGTTAATTTTATTTATATATATAACCTCAATTGCATCAAATGAAAT
ATTTAAATTTTCTATTAATTTAAAAATTGTAACATCATTTTGTGCATTTTTTTTTATTTT
TTTTATTTTTGTTTTTTTCTTTGATTTTAAAATATTATTTTTTAATAAAATTTTTAATTT
AGATAATATAAGACTAATTGAAATAAAAAATTTATTCCTAGAAAATAATTTAACATTAAA
TAAACTATATAATTTCCCAATAAATATTATTACAATTTTATTAATTAATTATTTATTTTT
AACACTAATTGCTACTGTAAAAATTACAAATATTTTTGAAGGTCCTCTTCGACCAAAAAA
TTAAACTCTAATGAATAAACCTATTCGAAAAACACACCCTTTATTTAAAATTATAAATAA
TGCTTTAGTTGATCTACCAGCACCATCAAACATTTCTAGATGATGAAACTTCGGTTCATT
ATTAGGACTATGTTTAATTTTACAAATTGCCACAGGACTATTTTTATCTATACATTATAC
AGCTGACACAACAATAGCTTTTAATTCAGTTAACCACATTTGTCGTGATGTAAACTATGG
TTGAGTTTTACGAACTCTTCATGCTAATGGTGCATCATTTTTTTTTATTTGTATTTATCT
TCATATTGGACGAGGTATATATTATGGATCTTATAAGTATTTATACACTTGAACAGTAGG
AGTAATTTTATTTTTCTTAACTATAGGAACAGCTTTTATAGGGTATGTATTACCCTGAGG
TCAAATATCTTTTTGAGGAGCCACAGTAATTACAAATCTTCTTTCTGCTGTACCTTATAT
AGGAACTGATTTAGTACAATGATTATGAGGGGGTTTTGCAGTTGATAATGCAACTCTAAC
TCGATTTTACTCATTTCATTTCTTATTTCCCTTTATTATTGCCGCATTTACAATAATTCA
CCTGCTATTTTTACATCAAACAGGATCAAATAACCCCTTAGGTATTAATAGAAATTCTGA
TAAAATCCCATTTCATCCATATTTTTCTTACAAGGATATTTTTGGATTTGTAATAATACT
AATATTTTTAACTTTCTTAACTTTAATTGCCCCTTATATATTAGGAGACCCAGATAATTT
TATCCCAGCAAATCCTTTAGTCACTCCACCCCACATTCAACCAGAATGATATTTCCTATT
TGCTTATGCAATTTTACGATCTATTCCTAATAAATTAGGAGGTGTAATTGCCCTTGTTAT
GTCAATTGCTATCTTATTTATTTTACCATTTACTAATAAGTTTACTTTCCAAAGTATGCA
ATTCTATCCTATTAATCAAATTCTATTTTGATCAATAACAGTTACTGTAATTCTTTTAAC
ATGAATTGGAGCCCGACCAGTTGAAGACCCTTACATTTTAACAGGACAATTTTTAACTGT
TACATATTTCTTGTATTTTATTATTAATCCTCTAATTGCAATTTGATGAGAAAATTTATT
CAAATAGTAAATATTAATAAAAAATAAATAATTAAGTTAATGAGCTTGAATAAGCATATG
TTTTGAAAACATAAGATAGAAATTCAAATTTTCTATTAACTTTATACTAATTTTAATTAT
TAAAAAATAAAAATAAATAAACCTACAAATAAAAATAAGAAATATAATACACTAGGTAAA
TAACTTTTCCATGCTATATTTATTAATTTATCGTATCGATAACGAGGTAAAGCCCCCCGA
ACTCAAATAAATAAAAAAGCAATACAATTTAATTTTAAGAAAAAAAAAAATGAACAAACC
TGAGACCCTAAAAATAATATAGAAAATAACATACTCATAAATAAAATACTAGCATATTCG
GCTAAGAAAATTAAGGCAAAACCCCCGGCACCATATTCAACATTAAATCCTGATACAAGC
TCTGATTCACCTTCAGCAAAATCAAAAGGGGTACGGTTAGTTTCAGCTAAACTCGAAATT
ATTCATATTATACCAATAGGAAAAAATAAAATTAAAAATCACAAATTTTTTTGAAAAAGT
TCAAAATAAATCAAATTAAATCTCCCAATTAAAAATAATACAGATAAAAGTATTAATACT
AAAGCTACTTCATAAAAAATTGTTTGAGCAATTGATCGAAGAGAACCTAATAAAGCATAA
GCTGAATTTGATGACCACCCTGCAAGCATAACCATATAAACACCAAAACTTATACAACAA
AAAAAAAATAAAACACCTAAATTAAAAGAATATAATTTAACTAAAAAAGGAATACATAAT
CAAATAAATAAAGATAAAAATAAAGAAAAAACAGGAGAAAAATAATAAATAATTCTATTA
GATAAAAAAGGCAAGATTTGTTCCTTTGTAAATAACTTAATTGCATCACAAAATGGCTGT
AAAATTCCAAAATAACCAATTTTATTTGGGCCCTTTCGAATTTGAACATATCCTAAAACC
TTACGTTCTAATAAAGTTAAAAATGCTACTCTTACTATTACAAAAATAACTAACATTAAA
CTTCTAACAAAAGGCATAAATAAATCTAAATTAAAAATCAATACTATTTATAGATTTTAA
CCTATATACATAAATTCTAAATTTATTGCACTTATCTGCCAAAATAGTTTTTAAAAAATT
TTATAATTAAATTTTTTACTATATTAATTTTATTCATATTACAAAAATAATATTTTTATA
TTTGGTCCTTTCGTACTAAAATATAATATTTAAATAAAGATAGAAACCAACCTGGCTTAA
ACCGGTTTGAACTCAGATCATGTAAGAATAAATAGTCGAACAGACTAAAAATTTAAACTT
CTACACCTAAAATTATATCTTAATCCAACATCGAGGTCGCAAACTCTTTTATCGATTTGA
ACTCTCCAAAAAAATTACGCTGTTATCCCTAAAGTAACTTAATTTTTAAATCCAAAATTT
CAGGATCTCTATATTAACTATTATTAAAAAAATTCTATAAAGAGTTAAATAAATCTTTAA
ATCACCCCAATTAAATAACCAACAAATAAAATTTATAATGTTCTAAAAAAATTATATAAG
TTATTATTATAAAGCTTTATAGGGTCTTATCGTCTTTTATCTACATTTTAGTTTTTTTAC
TAAAATAATAAATTCATTTATTTTTAAAATAATAAAGCTTATTTTTTATTAAACCTTTCA
TTCCAGTCTTCAATTAAAAAACTAATGATTATGCTACCTTTGCACGGTCAAATTACCGCG
GCTCTTTAAAATTTTTCAGTGTGCAGGCCTTATTTTTTAAAATTTATAAAAAACAATGTT
TTTGTTAAACAGTTAAAAATAATATTGCCTAGTTCATAATTTTAAAATAACTTTTTTATT
ACTTTTTAAACAATTGTTAAATTACTAATTTAATTATTATTAAATTATTTTTTAAATTAA
AATAATTATTTAAATAAAAAATTAAAATTTATAAAATAATAAATATTAAAAAATAAAAAA
TTAATTAAAACATATTAATTAAAAATATCTATTTTTAAGATTACTTTCTTTTTTATTTTT
ATATTATTTATTTTTAAAATTTTATTTTAAAGCTCAACCCTTAAAATATTAAAAATATTC
AATTATAAAAATTTATAATTATTTTTATAATAAAGAATATTTTCTAAATTAAATTTATTT
CTTTAAAAATTATATAACTTTAAAAACGATTAACGTCTCATTTCAATAAATTTTTAATTA
ATATTTTTTACATAATAAAAATTAAAAATTTATAAATCTTTTAAATTATAAAATATTTCT
TATTAGAAACATAATATTTAATTAATCCTGATACCCAAGGAACAAAAAATTAATTTTTCT
TTTTTAAAAATTATTTTTCAATTTATTTCAACTTTCTTTTTCAATACTTTACACTATAAA
TCTAAATTTATTGTTTCAATTATATTTACTTAAACAAAAAAAAATATTTTTATTAAAAAA
AAATAAAAATAATTAACTAAAATTCTATATTAAGTTTCTATTTTTCAATTTAAAATGATT
TGCACATCTTTCTTTTTAATGTAAATAAAATGCTTTACTTTTTAAGCTTTAAATTGTATT
TCTAGATACACTTTCCAGTATATCTACTATGTTACGACTTATCTCATTTAAAATTTAAAT
AACGAGAGCGACGGGCGATATGTGCATATTTTAAAACTCTAATCAATTAATTTTTATAAA
TTAATTTACTTTTAAATCCACCTTCAAACCTCTTTTTCAAAAAATTATTCATTATAAATA
AACTTTATTGTAACTCATTTCTACTTCTTCATAAACTACACCTTGATTTGACATTTTTTT
TAATTTAAACTCCTGAAAATTATTTTTTCTATTAAAATATTCTTATGACAACGATATATA
AACTGAAAACAAAAAGAAGTAAAATATTCGTGGATTATCAATTACAGAACAAGTTCCTCT
AAACAGAATAAAATACCGCCAAATTTTTTAAGTTTTAAAAAATTAATTATTACTACCTAA
ATGTTTATTATTAACAATTCAAATAATAGGGTATCTAATCCTAGTTTAAAAATTAAATTT
TCTAAGCTTCAAAAATTTTTAAATATAAAAATTTTAAATAAAATTTAAATTTCACTTAAA
AATTTATTTTTCTTTTTTATTTTATTTCCTTTTAACTTTCATTAAAAAAATTTAATTATA
ATATTTGTGTAACCGCGACTGCTGGCACAAATTTAATCATTATTTTTTAATAATAACTAC
AATTTAACATTAATTAAATTAATAATACTAATTACTACTATTAATAAATATATAAATTTT
ATTTTAATTTTTATTTAAAAAATTATTAATTTACAAAAAATTTTATATGTAAAATTTTAT
TAAATTAAATTTATTAACATAAATAAAATTATTTTTTTAACTCAAAATTTATTTAAAATA
ATACTTTTAAATTTAATATCATTAAATTATTTTAAATGTAAATTTTAATTTAATTAAATT
TTAATTTAAATAATTAATATTAGTAAATTTAAAACAAAACATTTAAAAAAAACAAACCTT
CCCTTTTTTTAAATAAACCAAAATTGATTTTTTGCAAATAAAATTTTTATTTTTTTTTTT
TTTAATATAAATTATTTAATTATATATTATATAATCAAAATTTTATATTATATAATTGTT
TATTTATTTTATTATTTATATTAAATTTTTATTATTTTTCTAAATATTTTCAAATATTAA
ATCTTTATTGTACTTAGAATTTTAATTTTTATTATAAATGTTAAATATTATTCATATGAT
TTTTTATTATATATATATATATTTATTTATATACATATATATATAAGAATTTATATAATT
TAATTTAAAATTAAAAATCTTAAACCATTTTTTTTATTTTTTATATAAAAAA
>Prodiamesa olivacea
AATGAATTGCCTGATAAAAGGATTACCTTGATAGGGTAAATTATATAATTGAATAATTAT
ATTCATTATAAAATACCACCTAATAAATTTACATTTAACAGAATTAAACTGTTCCCAAAA
GTATCAAAAACTTTTGTGCATCATACACCAAAATATATAATTAAATAATTTTTACCCATA
AATTAAAAAGATAAGCTAATAAAGCTACTGGGTTCATACCCCATTTATAAAGGTTTTAAT
CCTTTTCTTTTTAATTATAAAAAATTCTTACAAAGCTTTATTTTTTATTACATTAATTAG
TGGAACTTTAATTACTATTTCATCAACTTCTTGATTTGGAGCATGAATAGGATTAGAAAT
TAATTTATTATCTTTTATTCCCTTAATAATAAGAACAAATAATTTATTTTCTTCTGAAGC
TTCTTTAAAATATTTTTTAACTCAAGCTTTAGCTTCTTCAATTCTTCTGTTTTCAGTAAT
TTTTTTCTTTTTATTAAGAAATTGAAGAAGATTTAATTTAATTAATTATTCAAATTTACT
TATTTCCTCTTCGTTATTATTAAAAAGTGGAGCTGCTCCCTTTCATTTTTGATTTCCTAG
AGTTATAGAAGGATTAACTTGAAATAATAGTATAATTTTAATAACTTGACAAAAAATTGC
ACCTTTAATATTAGTTTCATATTGTATAAATTTATATTTTTTTTATATAGTTATTGTACT
TTCTGTAATCATAGGGTCACTAGGAGGGTTAAATCAAACATCTCTACGAAAATTAATAGC
GTTTTCTTCTATTAACCATTTAGGATGAATGATCGCTGGAATACTAAATAGAGAAAACCT
TTGAATAACTTATTTTTTATTTTATAGATTTCTTTCTATTACTATTGTTTTTTTATTTAG
TAATTTTAAAATTTTTAATATTAATCAAATATTTTCATTTTTTAATTCAAGATCTCATGT
AAAATTCTTTTTATTTATCCCATTATTGTCATTAGGGGGGTTACCCCCATTTTTAGGATT
TTTACCTAAATGATTAATTATTGAGTCTCTTATTAACCTAAATTTACAATTTATTCTATT
TTTAATGGTTTGTTTTACTTTAATTACTTTATTTTTTTATTTACGAATTTGTTATAGAGC
CTTTTTATTAAACCATAATGAAAATAATTGAAATTTTGAAAGTTTTTACTTTTCAAAAAA
TTTTTTCAGTTGCTTATTTTTAAGATTTATTTCAATTACAGGGTTAATTTTAATTAATTT
AATTTACTGAATTATTTAATTTTCAATTAAAGGCTTTAAGTTAATTAAACTAATAGCCTT
CAAAGCTATAAATATAAGATAATTCTTTTAAGCCTTAGTAATTCTTAAATTACTCCTTTA
GAATTGCAGTCTAATATCATTATTGAATATAAAGCCCAATATTTGATTAAAGAGGATAAA
TCCTCATAAATAGATTTACAGTCTATGACCTAAAATTCAGCCATTTAATCTAATAAATTT
TATAAATTGCGACAATGATTATTTTCTACAAATCATAAAGATATTGGAACTTTATATTTC
ATTTTTGGAGCCTGATCAGGAATAGTAGGTACTTCCCTTAGTATCTTAATTCGTGCAGAA
TTAGGTCATCCCGGTGCATTAATTGGTGACGATCAAATTTATAATGTGATTGTTACAGCT
CATGCATTTGTTATAATTTTTTTTATAGTTATACCAATTTTAATTGGTGGATTTGGTAAT
TGGTTAGTCCCCTTAATACTTGGAGCTCCAGATATGGCTTTCCCTCGAATAAATAATATA
AGATTTTGGCTTTTACCCCCTTCTTTAACACTTCTTCTTTCTAGCTCAATTGTTGAAAAT
GGGGCTGGAACAGGTTGAACAGTTTACCCCCCACTCTCTTCAGGAATTGCTCACGCTGGA
GCTTCTGTCGATTTAGCTATTTTTTCTCTTCATCTAGCTGGAATTTCTTCTATTTTAGGA
GCTGTAAATTTTATTACTACAGTAATTAATATACGATCTAATGGTATTACTTTAGACCGA
ATACCATTATTTGTATGATCTGTTGTTATTACAGCAGTTTTATTATTACTTTCTCTACCT
GTTTTAGCAGGAGCTATTACCATATTACTTACAGATCGAAATTTAAATACATCTTTTTTT
GACCCTGCAGGTGGGGGAGACCCTATTTTATACCAACATTTATTTTGATTTTTTGGGCAC
CCAGAAGTTTATATTTTAATTTTACCAGGATTTGGAATAATTTCACATATTATTAGTCAA
GAAAGAGGAAAAAAGGAAACTTTCGGAGCTCTTGGAATAATTTATGCTATGTTAGCAATT
GGATTATTAGGGTTCATTGTTTGAGCTCATCACATATTTACAGTAGGAATAGATGTAGAT
ACACGAGCTTATTTCACTTCTGCTACTATAATTATTGCTGTTCCTACAGGAATTAAAATT
TTTAGTTGATTAGCAACTCTTCACGGAACTCAACTTAACTATTCTCCTTCTTTACTTTGA
GCTTTAGGGTTTGTATTTTTATTTACTGTAGGAGGACTTACAGGAGTAGTTTTAGCTAAT
TCTTCTTTAGATATTGTTCTCCATGATACATACTATGTAGTAGCTCATTTTCACTACGTG
TTATCTATAGGAGCTGTATTTGCCATTATAGCAGGATTTGTTCACTGATACTCTTTATTT
ACAGGTTTAACAATAAATGAAGAATGATTAAAATCTCAATTTGTTATTATATTCTTAGGA
GTAAATTTAACATTCTTCCCACAACACTTTCTAGGACTTGCTGGGATACCTCGTCGGTAT
TCTGACTACCCAGATGCTTATACTTCTTGAAATGTTGTGTCTACCTTAGGGTCTACTATC
TCTTTATTTGGCATTTTATTTTTTCTATTTATTATTTGAGAAAGTATAGTGTCTAATCGA
ATACCTCTTTACCCTGTTCAATTAAATTCATCAATTGAATGATACCAAAATTTACCTCCT
GCTGAACATAGTTACGCTGAACTTCCTTTATTAACAAATTAATAATTATTTTCTAATATG
GCAGATTAGTGCAATGGATTTAAGCTCCGTATATAAAGTAATTACTTTTGTTAGAATATG
AATGGCAACATGATCAAATTTAGGTCTCCAAGACAGAGCTTCTCCTTTAATAGAACAGTT
AAACTTTTTCCATGATCATACAATATTAATTTTAATCATAATTACAATTTTAGTCGGATA
TTTAATGGGTATACTATTTTTTAATTATTATACTAATCGATACCTTTTACACGGTCAAAC
TATTGAAGTAATTTGAACAATTCTTCCTGCAATTGTTTTAATATTTATTGCAATACCTTC
TTTACGATTACTTTATTTATTAGATGAAATTAATGACCCTGCAATTACTCTGAAAACAGT
AGGTCATCAATGATATTGAAGTTATGAATATTCAGACTTCTTAAATATTGAATTTGACTC
TTATATAATTCCAACTAATGAACTAGAATTAAATGGTTTTCGACTTTTAGATGTAGATAA
TCGAATTGTATTACCTGTTAACAATCAAATTCGAATTTTAGTTTCAGCCGCAGATGTGCT
TCACTCATGAACAATTCCAGCCTTAGGGGTAAAAGTAGATGCAACCCCTGGTCGTTTAAA
CCAAACAAATTTTTTAATAAATCGACCTGGTTTATTTTTCGGTCAATGTTCAGAAATCTG
TGGAGCAAACCACAGATTTATACCTATTGTAATTGAAAGAGTTCCCACAAATTATTTTAT
TAAATGAATTTCTAACATAAATTAATTTATATCATTAGATGACTGAAAAGCAAGTACTGG
TCTCTTAAACCATTTTATAGTAATTTAGCAATTACTTCTAATGAAAATTTTATTTAAAAA
AATTAGTTAATAAATAACATTAGTATGTCAAACTAAAATTATCAAACATTTGATATTTTT
TGATCCCACAAATAGCTCCTATTAGATGATTAATTTTATTTTTAATTTTTACTGTCACTT
TAGTTTTATTTAACATTCTAAATTATTACTGTAATTTACCAAAAACTGTTTCTTCTTCTG
AAGAAAAAAGTAATATTAATAATAATTCAATAAATTGAAAATGATAACAAACCTATTTTC
TGTTTTTGACCCTTCAACAACTATCTTTAACCTTTCTTTAAATTGACTAAGAACTTTTAT
TGGACTTTTACTTATCCCTTGTTCTTACTGATTTATGCCATCTCGATTTAATGTAATTTG
AAGAAATATTCTTTTAACTCTCCATAAGGAATTTAAAACACTTTTAGGCCCTAGTGGCCA
TAATGGAAGAACTTTTATTTTTATTTCTTTATTTAGTTTAATTTTATTTAATAATTTTTT
AGGGTTATTCCCTTATATTTTTACAAGTACTAGTCACTTAACTCTCACTCTTTCATTAGC
CCTTCCTTTATGACTGAGATTTATAATTTACGGTTGAATTAATCATACTCAACACATATT
CGCCCATTTAGTCCCACAAGGAACCCCCTCAGTATTAATACCTTTTATGGTTTGTATTGA
AACTATTAGAAATGTAATCCGACCAGGTACTTTAGCAGTACGATTAACTGCGAATATAAT
TGCAGGTCATCTTTTACTAACATTATTAGGAAACACCGGAAGTTCAATATCTATATTTTT
AGTTTCTTTCTTAATTATTGGTCAAATTGCTTTATTAGTTCTAGAATCTGCTGTAGCTAT
TATTCAATCTTATGTATTTGCTGTTTTAAGAACTCTTTACTCTAGAGAAGTAAATTAATA
ATTAATTTTTTTTATGTCAACACACGCCAATCACCCCTTCCACTTAGTTGATTATAGCCC
ATGACCTTTAACCGGGGCAATTGGGGCAATAACTATAGTCTCTGGTCTAGTAAAATGGTT
TCACCAATATGATAATAGATTATTTATTTTAGGAAATATTATTACAATTTTAACTATATA
TCAATGATGACGAGATATTTCACGAGAAGGAACATTTCAAGGATTACACACGTATCCTGT
TACTTTAGGATTGCGATGAGGTATAATTTTATTTATTGTTTCTGAAATTTTCTTTTTTGT
AAGATTTTTTTGAGCTTTTTTTCACAGAAGTCTATCCCCAACTATTGAATTAGGAAGTTC
TTGACCCCCTATAGGAATTGTAGCCTTTAATCCATTTCAAGTACCTTTATTAAATACTGC
AATTCTTTTAGCTTCAGGGGTTACCGTTACATGAGCTCATCATGGGCTAATGGAAAGTAA
CCACTCACAAGCTACACAAGGGCTATTTTTTACTGTTTTATTAGGAATTTATTTTTCTAT
TCTTCAAGCATATGAATATATTGAGGCCCCTTTCACTATTGCTGACGCAGTTTACGGTTC
AACCTTTTACATAGCAACAGGATTTCACGGGTTACATGTATTAATTGGAACTACTTTTCT
TCTAACATGTTTGATTCGACATATACAATCACATTTTTCTAAAAATCACCACTTTGGGTT
TGAAGCAGCAGCTTGATACTGACATTTTGTAGATGTAGTCTGATTATTTTTATATGTTTC
TATTTACTGATGAGGTAGATAAAAAATACTTATATAGTATAAAAGTATATGTGACTTCCA
ATCACAAGGTCTAAATATAATTTAGTATAAGTAATTTTTAGTTTATATTGCATAGCAGTA
ATTGTATTAGCAATTGCTATAATTGTTAGAATTTTAGCATCTATATTATCAAAAAAAAGA
ACAATTGATCGAGAAAAAGCCTCGCCATTTGAATGTGGATTCGACCCGATTTCTTCTTCC
CGCCTACCTTTTTCTATTCGATTTTTTTTAATTGCTATTATTTTTTTAATTTTCGATGTA
GAAATTGCATTAATTCTCCCCATAGTAATAATTTTAAAGTTTTCTAACTTAATAATATGA
ACAATTACCAGATTAATTTTTATTGCAATTTTATTAATTGGACTTTACCATGAATGAAAC
CAAGGAGCTTTAAAATGATCAATTTAAAATAATTTATAGGGTTGTAGTTAATTATAACAT
TTGATTTGCATTCAAAAAGTATTGATTTATCAATCTACCTTAACTTTTTAACTCTAATAA
TTTAGTTTAAATTGCAATTAGTTTCGACCTAATCTTAGATGACTCTAATTCATCCTTATT
CTAATTAATTGAAGCCAAAAAGAGGCTTATCACTGTTAATGATAGAAATGAATCATAGAT
TCCAATTAAGGAAATATGAGGAACAAGAAGAAGCTGCTAACTTCTATCTTTAATGGTTTA
ACTCCATTAATATTTCTTATTTATATAGTTTAATAAAAACATTACATTTTCACTGTAAAA
ATAAAGAATTTTCTTTTATAAATTTATACTAAAATAAATTATTTAATATTCAAAGATTAA
AATAATCTCTTTTACATCTTCAGTGTAACGCTCTAATTTATAAGCTATTTGAATTTTTAA
AATATTTACATTATTATTAAACTAGTTAAAAAAATAACTCAAAAAACAAAAGTTATTAAA
TAAATTTTTAAATTATTATTTTGTAAAAATTGAGTTAAAATTGAATAATAGGCTATTAAC
TTATAAATTTGTTGACCCCCAAAAAATTCTGATCATCCTTGATCAAAACTTTTTGAAACT
TGTATCCCAATATTTAAGGGATAATAAACAACGCCTGTAGTAGATAATTGCGGTATAAAT
CATATAGAACTACTAAAAAATCTTAATATATAAAGATTTAAAGACTTATTATTAAAATAG
AAAGAAATATTAGAGATTAAATAGCCTAAAACACCCCCTATTACACAAACAAATAGCGTA
AGCATTTTTAATATAAAAGGTAAACAAATTATAGGGGGGGCTGGAAAAATTAATCAACTT
AATATACTTCCCCCAACAACAGCTATTACTAATAAACCAACCATACTTTTTGATATAGCT
GAAATATCGTCATTTAAACAATTCAATATTCTTGTGTTAAAAGACCCAGAAAGAGAATAA
TACACCAATCGAAAAGAATAGCATACAGTCAGCCCAGTAGAAAAAAAATAAAGGAAAAAT
GCAAAATAATTTACATAAGATAGACTAACGATTTCTAAAATTAAATCCTTAGAATAAAAC
CCAGCTAAAAAAGGCATACCACATAAAGCTAAATTTGCCACGTTTAAACAAGAAGTTGTT
AAAGGTATATGAATAGCTAAAGCCCCTATATCTCGGATATCTTGCGAATTTTTTATATTA
TGAATAATAGCCCCAGCACACATAAATAATAAAGCCTTAAATAAAGCATGAGTTAATAAA
TGAAAAAAAGCTAATTTAGGAAACCCTATGGCTAAAATTCTTATTATTAAACCTAATTGA
CTCAAAGTAGATAAAGCAATAATTTTTTTTAAATCAAATTCAAAATTTGCTCCTAATCCA
GCTATAAATATTGTTAAACCCCCAATCAGTAATAAAATTTTTCTAAAAATTGTATCTGTA
AATAAAATATTAAAACGAATTAATAAATAAACCCCTGCTGTTACCAGGGTAGAAGAATGA
ACTAAAGCTGAAACGGGAGTTGGGGCAGCTATCGCAGCAGGTAATCAAGATGAAAAAGGA
ATTTGAGCTCTTTTAGTTAAAGCCGCTAAAATTACTAATCCCGCAATAATAAATATTTCT
GAATCATTTTTTATTATTTCAATATAAAAAATATAGTTTCAACTACCATAATTTAATATT
CAAGCAATTGCTATTAATAAAGCAACGTCCCCAATTCGATTTGATAAAGCTGTTAATAAC
CCTGCATTAAAAGATTTAACATTTTGAAAATAAATCACTAAAACATAGGAAACTAAACCA
AGACCATCCCAACCTAATAGAATACTAATTAAATTAGGGCTAATAATTAATATTATTATG
GAAAAAACAAATAATAAAACTAATATAATAAAACGATTAATATAAATATCATGACTCATA
TATTCCTTTCTATAAAAAATAACTAAAGAAGAAATAAATAAAACAAAAGATATAAATATT
AATCTTATTCAATCAAATAAAAAAGTTATTACAATAGAAGATGACTGTAAAGAAACAATT
TCTCATTCAATAAAATAAACTAAATCATTAAATAAAAAACTAAGACTTAAAGAAAATAAA
GATAAACTAACAATTATCAACACTAAAAAACTAATTAAACAAATAGAAATAATAGACACG
ATTTAAAATGAAATTTATTCATATCATTGACACCACAAATCAATATTTTTTATTAAACTA
TTTAAATTTTATATTATAACCATAATATACATGTTTCTCTTTTTAAAATTAATAAATTTA
AAGGAAATCAATGTAAAAATAAAATTATGTATTCTCGAACATAGCCAGTAGAAAAGGAAA
ATATTCCAGAAAATAGTTTACCGTGTTGTCTATAAGAATATAAATATAAAGTATAAGAAG
CACTAAAAAAAGATAATAAAGCTAAAGAAATTATTGATAGTCAAGATCAACTCACAATTC
TATTTAAAAGTCTAATTTCTCCTAATAAATTTAATGTAGGAGGAGCTGCTATATTACTTG
AACATAATAAAAACCACCATAAAGCTAATCTTGGCATAAAATTTAATAACCCCTTATTAA
TTAATAATCTACGACTTCCTAAACGTTCATAAGACATATTTGCTAAACAAAACAATCCAG
AAGAACATAGTCCATGAGCAACCATTAAAGTATAGGCCCCTCTTATTCCTCAATAAGTTA
TTGTTAAAAGTCCCCCTAATACAATTCCTATATGAGCAACAGAAGAATAAGCAATTAAAG
CCTTTAAATCAGTTTGACGTAAACATACTAAACTAATTAAAACACCCCCCACTAAACTAA
TAGTGATTCATCAATAATTAAATCTTAAACCTTGAAATACTAAAAAAGAAAATACACGAA
CTAATCCATAACCCCCTAATTTTAATAAAATTCCAGCTAAAATTATTGAACCAGCAACTG
GAGCTTCAACATGAGCCTTAGGTAATCATAAATGAACTAAAAATATAGGTATTTTTACTA
AAAAAGCAAAAATTATTGCTAAATAAAATATAGAAAAATAAACAGAATAAGAAGATAAAA
CAAATATATTTATTGTATTAGAAAAATTAAATAAATAAAAAATAGCGATTAATAAAGGTA
ATGAGGCTAAAAGTGTATAAAATAAAAGATATATTCCGGCTTGTAATCGCTCAGGCTGAT
ACCCTCACCCTAAAATTAAAAATAATGTAGGAATTAAACTTCTTTCAAAAAATAAATAAA
ATAAAAATAAATCAGAAGTTCTAAATGTTAAATATAATATTAATAATAAAAATATAATAA
CAAAAAGAAAAAAAGAATAATAATTATTATTTCGATAAACCCCTTCTCTAGAAAGAAGTA
TCAGGGCACAAATTCAAATTCTTAACAAAATTAACCCAAATGAAATAATATCAGAACCTA
AAAAATAACTGATATTCATTCAATAATTAGAAAAATAATTAAAAAAAATAAATAAAAAAG
ATATAAAAAATAAAAGATTTTGTACCGTTCAGTATATTTTTTTATTAAAACATATAGGTA
TTATAACTAATATTATAAAGAAAAATTTTAACATTGTAAAATTGAAAAAGTATTAAAATA
ATCGTTCCCATGAGTACGAATTATAGAAACTAAAATAGATAAACCTAAAGCACCTTCACA
AACTCTAAAAGTTAAAAATATTATACTAAAATAAACTTCACAATTAAATATATTTAAAAA
AATAAATAAAAATAAAAATAAACTTAAAACTATAAATTCTAATCTTAACAGAGTCGATAA
CAAATGTTTACGATTTGAAACAAATACTACTACCCCTCTAAAAAATAAATATAAAGGTAA
AAATCATCTAAAAAATGTCAACATTAGTTTTAATAGTTTAACAAAAACATTGGTCTTGTA
AATCAAAAATAAGAATTTTTCTTTTAAAACTTCAAGAAAAAGGAAAACCCCTATCATTAA
TCCCCAAAATTAATATTTTAAATAAACTATTTCCTGTTTTCTATATTTTTCAAATTATTA
TTTCTACTATAAGTTTAATTTCAAGAACAATCTTCATACAAATAAAACACCCACTAGCAA
TAGGTTTAATACTATTAATCCAAACACTATTAATTTGTTTAATTACAGGAAATTTTAGTC
AAACTTTTTGATTTTCTTATGTTTTATTTTTAATTTTTTTAGGAGGTATATTAGTATTAT
TCATATATGTAACATCTTTAGCATCTAATGAAATATTCTCTTTTTCAATAAAAATTTTAA
CTTTATCAAGAACCTTATTAGTATCAATTTTACTTCTCACCGTTGTTGTAGATAATAATT
TTTTTATTAATTACTTATTTAATAATGAAATAAATTCAATTAGAAATATAAATTCTTATA
TTAACGAAAATTCTATCACTTTAAATAAACTTTATAATTTTCCAATTAATATAATAACAA
TTCTATTAATTAACTATTTATTTTTAACTCTAATTGCTGTAGTGAAAATTACTAATATTT
TTGAAGGGCCTTTACGACCTAAAATTTAAACTAATGAATAAACCATTACGATTACACCAC
CCATTATTTAAAATTATAAATAATGCATTAGTTGATCTCCCCGCTCCTGCAAATATTTCA
GCTTGATGAAATTTTGGATCCTTATTAGGCCTTTGTTTAGTAATTCAACTAGCTACAGGA
TTGTTTTTAGCTATACACTACACAGCAGACATTGAAACAGCTTTTAATTCTGTAAACCAC
ATTTGTCGAGATGTAAATTACGGATGATTATTACGAACCTTACACGCTAACGGAGCTTCT
TTCTTTTTTATTTGTATTTATTTACACATTGGACGAGGTATATATTATGGATCTTATTTA
TATGTGCCCACATGATCGGTAGGAGTCTTACTATTGTTTTGTGTAATAGGAACTGCATTT
ATAGGATACGTACTACCATGAGGACAAATATCTTTTTGAGGAGCTACTGTAATTACTAAT
CTTTTATCGGCAGTACCTTACTTAGGAATTGATTTAGTTCAATGACTTTGAGGAGGATTC
GCAGTTGATAACGCAACCCTTACCCGATTTTTCACGTTTCATTTTTTATTACCTTTTGTA
GTTGCTGCCATAACTATAATTCATTTACTATTTCTTCATCAAACAGGCTCTAATAACCCC
TTAGGAGTTAACAGAAATTCAGATAAAATTCCCTTTCACCCATATTATTCATTTAAGGAT
ATTTTTGGATTTGTAGTTATAATTATATTATTACTTATACTAACATTAATTTCCCCATAT
GGATTAGGAGACCCAGATAATTTTATTCCTGCTAACCCATTAGTTACACCTCCCCATATT
CAACCAGAATGATATTTTTTATTTGCTTATGCAATTCTACGGTCTATCCCCAATAAATTA
GGAGGTGTAATTGCTTTAGTTATATCTATTGCAATTCTATTTATTTTACCTTTTACAAAT
ATACAAAAATTTCGAGGAATCCAATTTTACCCAATTAATCAATTTTTATTTTGAAATATA
TTAATTATTGTTATTTTATTAACATGAATTGGAGCTTGTCCTGTTGAAGACCCTTATGTT
CTTACAGGGCAAATCCTAACTGTTCTTTATTTTTCTTATTTTTTAATTAACCCAATTGTA
ACTAAATGGTGAGATAGTTTATTAAATTAAATTTAAAATTATAAATTATAATTAGTTAAT
GAGCTTGAATAAGCATATGTTTTGAAAACATAAGATAGAAATTTAATATTCTATTAGCTT
AAAATTACTAAATTTAATTATTTAAAATAAACTTAATAAAAAAATTTTTAACCCAATAAA
TAAAAATAAATAATTTAAAGAAAATGGTAAAAAACTTTTTCAAGCTAAAAATATTAATTT
ATCATAACGAAAACGAGGCAATGTCCCACGAACTCAAATAAATATAAATGAAACAAAGGC
TAATTTAATAAAAAATATAAATGAATAAACATCAGCACCTAAAAAAACTACTGCAAATAA
CATACTTATAAAAAGAATTCTAGCATATTCCCCTAAAAAAATTAAAGCAAAACTTCCTCT
TCTATATTCTACATTAAACCCGGACACTAATTCTGATTCTCCTTCTGCAAAATCAAAAGG
AGTCCGATTTGTTTCAGCTAAAGAAGAAGCAAATCAAACTATCCCTAAGGGAAAACATAA
AAATAAAAATCAAATGTAATTTTGGTAAATATTAAAAGATAAAAAATTATAATTACCGAT
CAAAAAAATTATAGATAATAAAATTAAAGCTAATCTAACTTCATAAGAAATAGTTTGAGC
AACAGCCCGTAATCCCCCTAATAAAGCATAATTAGAATTAGATGATCAACCAGCAATTAT
TACAGTATAAACCCCTATACTAGTACAACACAAAAAAAATAAAACACCTAAATTAAAAGA
ATATAATTTTTCTAAATAAGGAATACAAAGTCAAATTACTAAAGACAAAAATAAAGTAAA
AATAGGAGAAAAATAATAAATTAAATAATTTGAAGTTAAAGGATAAGTTTGTTCTTTTGT
AAATAACTTAATTGCATCACAAAAAGGTTGAGGAATACCAATAAATCCAACTTTATTCGG
TCCTTTACGAATTTGAATGTAGCCTAAAACTTTTCGTTCCATTAAAGTTAAAAAAGCAAC
ACCTACTATTACACAAATCACTAACAATAAACTTCTAATAAATGGTATAAATAAATCAAT
TATTATCAATACTATTTGTAATAATTTATTACATTTATAAATTCTAAATTTATGGCACTA
ATCTGCCAAAATAGTTCAATTTTAATTATTTATTTTATTTAAATATTTTTTAATTATATT
AATTTTATTCAATTAATAAAAATTTAAAATTTAAATATTTGGTCCTTTCGTACTAAAATA
TTTTTTTTAATTAAAGATAGAAACCAACCTGGCTCACGCCGGTCTGAACTCAGATCATGT
AAGAATTCAAAGGTCGAACAGACCTAAATTTTAAACTTCTACACCTAAAATAATTCTTAG
TCCAACATCGAGGTCGCAATCTTTTTTATCGATAAGAACTCTCTAAAAAAATTACGCTGT
TATCCCTAAAGTAACTTAAATTTTTAATCATTAATATGGATCAATTAATCATATATAAAT
GATAAAATTTTTTAAGAGTTAAATAAATCTTAATATCACCCCAATAAAACAATTTATATT
ATAAAATTTTAATTATTCTTTATAAATTAAATAATAAAAATTGTAAAGATTTATAGGGTC
TTCTCGTCTTTTAATTTTATTTTAGCATTTTAACTAAAATATAAAATTCAATTATAAATT
TTTTTGATACAACATATACCTCATTCAACCATTCATACAAGCCTCCAATTAAGAGACTAA
TGATTATGCTACCTTTGCACGGTCAAAATACCGCGGCCCTTCAATTAAAATTCAGTGGGC
AGGCTAGACTTTTTAAAAATTATCTAAAAAGACATGTTTTTGATAAACAGGTGGGTATAA
AAATTTGTCGAATTAATTAAAATAAACCTTTCATTTTTTATTTAATTTTTAACTTTTACA
TTTACTAATTTAATCATTATTATTTTACATTTTTTATTAATGTAAACATCCTAATAAAAA
ATTAATTTTTTAATAAATATTTTTATTTTATAATAAATTATAACATAATTATTAAAGATA
GCTATTTATAAGCTTACTTTTTTATAAAAATATTCTCAAAATATAATAATTTATTTTAAA
GCTCATCCCTTAAAATATTCATATTAAAAAATTATTTAAATTTTAATTAAAATAAATAAA
TAATTTAAAATATGTAAATTAAATTTATTTCTTAGGAAACTAGATATATTTAAGAACGAA
TAACGTTTCATTTCTAATAACCAATTTTTAATACTTATTTTACAGTAAAAAACATAAATT
ATTAAATCTCTTAAAATCGAGAAATATAAATTTTTTATATTTTAATTAATTAACCCTGAT
ACACAAGGTACAAAAAACTAATTTTTCTTTAAAAATAAAAATTTTTCAAATTATTTCAAT
ATTCTTTTACAATACTAATACACTATAATAAAAATTATTGTTTCTTTATAAAATACTTAA
ACTAAATAATACATAAAATTACTTTTAAAATTTAATTTTCTTTTAACAAAAACTATTAAT
AAATAATTATTAATTCAACTTAAAACGATTTGCACGTATTTCTTTTCAATGTAAACGAAA
TGCTTTACTAATTAAGCTTTAAATTGTTATTCTAGATACACCTTCCGGTACATCTACTAT
GTTACGACTTATCTCATTTTAAAATATTATAATGAGAGCGACGGGCGATGTGTGCATGTT
TTAGAGCTAAAATCAATTAATCCTAATTAAATTAATTTACTATCAAATCCACTTTCAAAC
CTTAATTTCATAAAATTATCCATTTATTTAAATTATATTGTAACCCATTTCTACTTAAAC
ATAAACTGCACCTTGACCTGACATAATTAAAAATTTAAATTTAAGAAAATTATTTTCTCT
TTTAAGATATTCTGACGACGGCGATATACATATTGAAAAACAAACTTAAGTAAAGTTATC
GAGGATTATCGATTACAGAACAGGTTCCTCTGAATAGACTAAAACACCGCCAAATTCTTT
AAGTTTAAAGATTTTATCTATTACTACTCAAGCATTTTTATTTAACTTTTTAAATAATAG
GGTATCTAATCCTAGTTTATATTTAAAATTTCATAGCTTAAAAATCTTTTATTTATAAAG
TAAATTAAATTTTAAAATTTCACCTAAAAAATTCAATTTTAATATATAAAACTTTAATTT
ATCTAACTAATACTAATAAAATTTACTTGCATTATTTGTATAACCGCGGTAGCTGGCACA
AATTTTACCAATACAAAATAAAAATTTCTATATCTAATTTTAACTAATTGTATAATATTA
ATTACTGCGAATAAATAAAAATAAATTTATTTTTAAAATAAAATATTTTCAAATAAAATC
TTACATGTAAAAAAATTTTAAAGTAAATTATTTAGCAAGAATAAAACATATTCTTAAATA
TCATTATTTAAATTAATTACATAATTATTTTTATTAATAATTTAATTAATAAATAATAAC
AATTAGTAATAAAATTTATTTAATTAATTTTAAATTAAATAATAAAAATAAGCACAATTC
CTCCCCAGTGCTTCAATTAAATTTTAACAAAATAATAATATTTTAAAATCCCTTAATTCT
TAAATATTGTATTTTATTTTTAATTTAATTTTTTACACATAGTTAAATTTAAATAAATAA
TTATATCCCTTAATACAATATTTTTTTTTTTTTTTAACTAATTTTTAACCTCTAAAATAG
ATTTTATTTTATTAGAATAATTAATTTAACGGTATTAAATTTTTAATAATTAATTATTTC
ATTTAAATAATTTATTTTTGTATTTATATATATATGTACAAACATAAAAAATCAATTTAA
TGTAAAGTAATTGTTAATTTTACTAAATTTTAATATTAAAATTAAATAATTAATAAATTT
AATTAAAAAAAAACCTTATGGATTTAAATTGTAAATACTTGAAATGGCAAAAAAGAAAAA
AAAACAGAATCCAATAGCACTATATTCAGCCAAAATCAATTTTTACTACCAGATGACATT
TAATTGAAACGAAAAAAATTATATAAAGATTATATATATATAATATATATATATATATAT
ATATATATATATATATATGTATAAATATATGTAGATATATATAAATATATATAAATATAT
ATAAATATATATAAATATATGTAAATATATATATTTAAATATATATGTATATCTATATAT
GTAAGACTATTTGGAATAATAAAAATATGTTGATTTATTAATAATTTATTTAAATTTAAA
TAGTAAAAATTTAATATAATATATTTAATCTATTATTAATAATAATCCTATATAATTTAT
AAATACATAATATTATATATTTTAAATTTAATTATAATATTTATATTATTATTTATTATT
TAATATAAGTATTTATATAAGTTATTTAATATATATATATATATAATAGTTGTCAATTCC
ATTATTTTTTCTGTACCATGTGTTTAAAAAATTCCTATAAATATAATAAA
>Clinotanypus yani
AATGAATTGCCTGACAAAAGGATTACCTTGATAGGGTAAATTATATAATTTCATAATTAT
ATTCATTAAAAATTATATTTAATAGAATTAAACTATTCCCAAAAGTATCAAAAACTTCTG
TGCATCTTACACCAAAATATATTTTTTTAAAAAAAAGATAAGCTAATTAAGCTACTGGGT
TCATACCCCATTTATAAAGGTTATAATCCTTTTCTTTTTAATTTTTAAAAATTCATCTAA
ACTTTTATTTTTTATTACTCTTATTGGAGGAACTTTAATTACCATCTCTGCTAATTCTTG
ATTTGGAGCTTGAATAGGATTAGAAATTAATTTGTTGTCTTTTATTCCCTTAATAATTAA
CACAAATAATTCTCTTTCCTCAGAAGCAGCTTTAAAATATTTTCTTACTCAAGCTTTAGC
CTCAGCAATTTTCCTTTTTGCTGTAATTTTAATATTTGTTTTAAATAACTGAGAAAATCC
ATTAATAATAAGTTATAATAATTTATTAATTTCTTCTACTTTATTTTTAAAAAGAGGAGC
AGCTCCCTTTCACTTTTGATTCCCTGAAGTTATAGAGGGATTAACTTGAAATAACTCATT
AATTTTAATAACTTGACAAAAAATTGCCCCACTAATACTTCTTTCCTATTGCTTAAATTA
CAATTTTTTATATTTTGTTATCATTATCTCCATTCTTATTGGATCAATTGGAGGGCTCAA
TCAAACATCTCTCCGTAAATTAATGGCTTTTTCTTCTATTAACCATTTAGGTTGAATAAC
GGCAGGTATACTAAATAGAGAAAATTTATGAATAACTTATTTCTTACTTTATTCTTTTCT
TTCTTTTGCTATTGTTTTTTTATTCAACAATTTTAAACTTTTTCATATTAATCAAATATT
TGTTTTATTTAATAATAACACAGTAATTAAATTTATTTTATTCTTATCACTTCTTTCTTT
AGGGGGTTTACCTCCCTTTTTAGGATTTTTACCAAAATGATTAATTATCGAATCCCTCGT
AAATATAAATTTACTTTTCTTAATAACAGTAATAGTATGTTTAACTCTAATTACTCTTTA
TTTCTATATTCGAATTTGTTACGCAGCTTTCCTTCTTAACCATAATGAAAATAACTGATC
ATTTAATAATTTTTATTCTAATAAAAATTATTATTGATGTTTAATTTTAGCTTTTTTTTC
TATTGCAGGATTTTTCTTAATTAGAATCTTTTATTGACTTTTATAATAAAAATAACTTAA
TTTAAGGCTTTAAGTTAATTAAACTAATAGCCTTCAAAGCTATAAATATTAGAAATAATC
TTTTAAGCCTTAGTAAATTCTTTTACTCCTTTAGAATTGCAGTCTAATATCATTTATATG
ACTATAAAGCCATAGTTTGATTAAAGAGAAATTCATCTCATAAATAGATTTACAGTCTAT
TGCCTAAAATTCAGCCATTTAATCTTCGCGAAAATGATTATTCTCTACAAATCATAAGGA
TATTGGAACATTATATTTCATCTTCGGAGCTTGAGCAGGAATAGTAGGTACCTCCCTTAG
TATCTTAATTCGTGCAGAACTCGGTCACCCTGGTGCCTTAATTGGAGATGACCAAATTTA
TAATGTAATTGTTACAGCTCATGCTTTTGTAATAATTTTTTTTATAGTTATACCTATTTT
AATTGGGGGATTTGGTAATTGATTAGTTCCTCTAATACTAGGAGCTCCTGATATAGCTTT
CCCCCGAATAAATAATATAAGTTTTTGACTTTTACCCCCCTCACTTACCCTTCTATTAGC
AAGTTCAATTGTAGAAAACGGAGCTGGAACAGGATGAACTGTTTACCCACCTTTATCTTC
AGGAATTGCACATGCAGGGGCTTCTGTAGATTTAGCAATTTTCTCCCTTCACTTAGCAGG
AGTATCTTCAATTTTAGGGGCAGTAAATTTTATTACTACTGTAATTAATATGCGGTCTAA
TGGTATTACCTTAGATCGAATACCTTTATTTGTTTGATCAGTTGTAATTACAGCTATTCT
TCTTTTACTTTCTCTACCTGTTTTAGCTGGAGCTATTACTATACTTTTAACTGATCGAAA
TTTAAATACATCATTCTTTGACCCAGCAGGAGGGGGAGACCCTATTCTTTATCAACATTT
ATTTTGATTCTTTGGCCACCCCGAAGTATATATTTTAATTCTCCCTGGATTTGGAATAAT
TTCTCATATTATTAGTCAAGAAAGTGGAAAAAAGGAAACATTTGGAGCATTAGGAATAAT
TTATGCTATATTGGCTATTGGTTTATTAGGTTTCGTTGTATGAGCTCACCATATATTTAC
CGTAGGTATAAATGTTGATACACGAGCATATTTTACTTCTGCTACTATAATTATTGCTGT
TCCTACAGGAATTAAAATTTTCAGATGACTAGCTACCCTTCATGGTACTCAGTTAACTTA
TTCTCCCTCTCTACTATGAGCCTTAGGATTCGTATTTTTATTTACTGTAGGAGGATTAAC
TGGAGTTGTTTTAGCTAATTCTTCTATTGATGTAGTATTACACGATACTTATTATGTTGT
AGCCCACTTCCACTATGTATTATCAATAGGAGCAGTATTTGCTATTATAGCAGGATTTGT
TCATTGATATCCTTTAATTACTGGGTTAACTTTAAACGAAGAATGATTAAAGGCTCAATT
TGCTATTATATTCTTAGGAGTAAATTTAACTTTCTTTCCACAACACTTTCTTGGACTAGC
TGGTATGCCTCGACGATATTCAGATTATCCAGATGCTTATACTTCTTGAAATATTGTTTC
TACAGTAGGGTCAACAATTTCTTTATTCGGAATTTTATTCTTTTTATTTATTATTTGAGA
AAGCATAATCTCTCATCGAACACCTCTATACCCTCTTCAATTAAATTCATCAATTGAATG
ATATCAAAATCTTCCTCCTGCTGAACATAGTTATGCTGAGCTTCCTATACTAACTAACTT
CTAATATGGCAGATTAGTGCAATGGATTTAAGCTCCATATATAAAGATTTTTCTTTTGTT
AGAAAAATGGCAACATGATCAAATCTAGGTCTCCAAGATAGAGCTTCCCCCCTTATAGAA
CAATTAAATTTTTTCCATGACCATACTCTTTTAATTTTAACTATAATTACAATTCTCGTA
GGTTACTTAATAACTATGCTTTGTTTTAATAAATTTACTAATCGTTATTTACTTCATGGA
CAAACTATCGAAGTAATTTGAACAATTCTTCCAGCTATTGTTCTTATATTTATTGCCCTT
CCTTCTTTACGAATTTTATATCTTTTAGATGAAATTAATGATCCAGCTATTACTTTAAAA
ACTATTGGACATCAATGATATTGAAGTTATGAATATTCTGATTTTCTTAACATTGAATTT
GATTCATATATAATTCCTACTAATGAACTTGAATTAAATGGATTCCGTTTATTAGATGTA
GATAACCGAATTATTCTCCCCATAAATAATCAAATCCGTATTTTAGTTTCTGCTGCCGAT
GTTCTTCATTCTTGAACAGTCCCAGCCTTAGGAATTAAAATTGATGCAACACCTGGACGT
TTAAATCAAACAAATTTTCTTATAAATCGACCTGGTTTATTTTTCGGACAATGTTCAGAA
ATTTGTGGAGCTAACCATAGTTTTATACCTATTGTAGTTGAAAGAGTTCCAACAAACTAT
TTTATTAAATGAATTTCTAATATAAGTTCATCTTCATTAGATGACTGAAAAGCAAGTACT
GGTCTCTTAAACCATTTAATAGTAAAGTAGCGTTTACTTCTAATGATTAAAATCTATATA
AAATATAAAAAATTAGTTAAACAAATAACATTAGTATGTCAAACTAAAATTATCAACTAT
TTTGATATTTTTTGATTCCACAAATAGCCCCAATTAGATGATTAATTTTATTCATTATTT
TTTCTGTCACTTTAATTTTGTTTAATATTCTAAACTATTATTGTGTTCTTCCTAAAAAAT
CTACATCGACAGAAAAAACAAGTGACTTTAAATCAAATTCTTTAAATTGAAAATGATAAC
AAACTTATTTTCAGTTTTTGATCCTTCAACAACAATCTTTAACCTATCCCTTAATTGATT
AAGAACTTTTATTGGTTTATTATTTATTCCATGTTCTTACTGATTTATACCTTCTCGGTA
TCATATTATTTGAAATAATATTTTATTAACTCTTCATAAGGAATTTAAAACTCTATTAGG
TCCATCAGGCCATAATGGAAGAACTTTTATCTTTATTTCTTTATTTAGATTAATTTTATA
TAATAATTTCTTAGGATTATTCCCCTATATTTTTACAAGAACAAGTCATTTAACATTAAC
TTTAGCATTAGCTTTACCTTTATGATTAAGATTTATAATTTATGGTTGAATTAATCATAC
AAAGCATATATTTGCTCATTTAGTACCCGAAGGAACTCCATCAGTCCTTATACCTTTTAT
GGTTTGTATTGAAACAATCAGAAATATTATTCGTCCAGGAACATTAGCTGTACGATTAGC
AGCTAATATAATTGCAGGACATCTATTATTGACTCTTCTAGGAAATACAGGGCCTTCTTT
ATCATATACTCTCGTATCTTTTTTATTAATTGGACAAATTGCTTTACTTGTATTAGAATC
AGCAGTAGCTATTATTCAATCTTATGTATTTGCTGTTTTAAGAACTTTATACTCTAGAGA
AGTAAATTAAATGTCAACACATGCTAACCACCCCTTTCATTTAGTTGATTATAGCCCTTG
ACCTTTAACAGGGGCAATTGGAGCTATAACTTTAACATCAGGGCTAGTCAAATGATTTCA
TCAATATGATATAAGCTTATTTATTTTAGGAAATGTAATTACATGATTAACAATATATCA
ATGATGACGAGATGTTTCCCGAGAAGGTACCTATCAGGGCCTACATACTTTTTCAGTAAC
ATTAGGATTACGGTGAGGAATAATTTTATTTATTATTTCTGAAGTTTTCTTTTTTATTTC
TTTCTTCTGAGCTTTTTTCCACAGAAGCCTATCCCCTACAATTGAATTAGGAACTTCTTG
ACCTCCTGTAGGAATCGTAGCTTTTAACCCATTCCAAGTCCCTTTATTAAATACCGCAAT
TCTTTTATCCTCAGGAGTAACTGTTACTTGAGCTCATCACGGTCTAATAGAGGGAAACCA
TTCTCAAGCTACTCAAGGTTTATTTTTTACTGTCCTTTTAGGAATTTATTTTTCCCTCCT
TCAAGCTTATGAATATATCGAAGCCCCATTTTCAATTGCAGACGCAGTTTACGGGTCAAC
CTTCTTTATAGCAACAGGATTCCATGGATTACATGTTATTATTGGAACCTCATTTTTATT
AGTATGTTTAATCCGACATATTAATTTCCACTTCTCTAAGAATCATCATTTTGGTTTTGA
AGCAGCTGCATGATATTGACATTTCGTTGATGTCGTTTGATTATTTTTATATATTTCTAT
TTACTGATGAGGTAGATAATTTATATAGTATAAAAGTATATATGACTTCCAATCATAAGG
ACTAAATAAAATTTTAGTATAAATAATTTTTTCTGCAACAATTATAGCAACTATTGTATT
CATTATTGCAGCTATCGTAATAGTTTTAGCTTCAATTCTATCTAAAAAAGCCCTGAACGA
CCGAGAAAAAAGTTCCCCCTTTGAATGTGGATTTGATCCTTCAGAATCATCTCGAATTCC
ATTCTCCCTTCGATTTTTTATAATTGCAATTATTTTTTTAATTTTTGATGTAGAAATTGC
CTTAATTTTACCTATAATTATAATTATTAAATTTTCAAACATTTTTATTTGATCTTTTAC
AAGTATATTTTTTATTGTAATTTTACTTGCAGGTCTTTATCATGAATGAAACCAAGGAGC
ACTAACTTGAACAACATAAAAAATTACTTTTAATTTAGGATAGTAGTTAACTATAACATC
TGATTTGCATTCAGAAAGTATTGATTTATTCAATCTATCTTAAAATAAGAATATGAAGCG
ATAAATTGCAATTAGTTTCGACCTAATCTTAGATGATTTTCAACCATCCTTATTCTTTAT
ATCTTTTATACTTATAATTACAAATAAAATTTAATTGAAGCCAAAGATTAGAGGCTTATC
ACTGTTAATGATAGAAATGAATTTTAATTCCAATTAAGGAAGTATGATGATCAAGAAAAA
GCTGCTAACTTTTCCCTTTAATGGTTTAATTCCATTTATACTTCTTCAAACCCACATTTA
TTTATTTATATAAATAAATAAATTTATATAGTTTAATACTAAAACATTACACTTTCACTG
TAAAAATAAAGATTTATCTTTTATAAATATACAAAAAAAAATTATTTAATATTCAAAGAT
CCTAGGATCTCCATAACATCTTCAGTGTCATGCTCTAATTATAAGCTATTTGAATTTAAT
AGTAGATATTATAAAATTATTAATATAACTAATAAAATAACCCAAAATACAAAAGTTAAA
AGATAAATTTTTAAGTTATTATTTTGTAAAAATTGATTAATTATAGAAAAATACTTTAAA
GAACTATAAAGATGTTGACCCCCAAAATATTCTCTTCATCCTTGATCAAATCTCTTCGTA
ACATTTATTCCAAAATAAAGGGGATAATAGATAACTCCTAAAGTAGATAAAGCTGGTATA
TACCATATAGAACCAGCAAATACACTCATTCTATAATAATTTAAAGCCTTATTAGAAAAA
TAAAGAGAAACATTAGAAATTAAATAACCTCTAAAAGCTCCTAAAATACATACAGTTAAA
GTTAATAACTTTAAATGTATGGGTAAACAAATTATATCAGGGGCAGGAAAAATTAATCAT
CTTAACATTCTCCCCCCAATTACCGCCATAACTAATAAACCTAACATTCTTTTAGATATT
GTTCACCCATAATCATTTAATGGGTGAAAAGCATTTCTATTAAAATCACCCGTTAAAGAA
TAATAAACTAAACGAAAAGAATAACAAACTGTTAATCCAGTCGAAAAAAAATAAAGAAAA
AAACTAAATATATTAACATAAGATAAACTTACAATTTCTAAAATTAAATCCTTAGAATAA
AATCCCGCTAAAAAAGGTATCCCACAAAGAGCTAAATTAGCTACATTTAAACAAGCAGAA
GTTAAAGGTATCTGATTTATTAATCTTCCTATAACTCGAATATCTTGAGAATTCTTTATA
TTATGAATAACTGCACCTGCACATATAAATAATAAAGCCTTAAATAAGGCATGAGTTAAC
AAATGAAAAAAAGCTAATTTAGCAAATCCTATCGCTAAAATTCTTATTATTAACCCTAAT
TGTCTAAGAGTTGAAAGAGCAATAATCTTCTTTAAATCAAATTCAAAACTAGCCCCTAAC
CCTGCTATAAATATTGTCAAACCCCCAATTAATAAAAGGAAAGACCCTATTCATGAATCT
ACAAATAAAATATTAAACCGAATTAATAAATAAACCCCAGCAGTTACTAGTGTAGAAGAA
TGAACTAAAGCAGAAACAGGGGTTGGAGCTGCTATAGCAGCAGGAAGTCAAGCTGAAAAA
GGAATCTGAGCTCTTTTTGTTATAGCAGCTAATATCACTAAACTCCCAATAATAAATATT
TCATAATGACTCTTTATCATTTCTAAATAAAAAATATAATTTCAACTACCATAATTTAAT
ATTCATGCAATAGATATTAATAAAGCTACATCTCCAATACGATTAGAAAGAGCTGTAATC
ATACCAGCATTATAAGACTTTACATTTTGATAATAAATAACTAAAACATAAGAAACTAAT
CCTAATCCATCTCACCCTAATAAAATTCTAATTAAATTTGGACTAATAATTAATAACATT
ATTGATAAAACAAACAATAATACTATTATAATAAACCGATTAATAAAATAATCTTCAGAC
ATATATTCCTTTCTATAAAAAATTACTAAAGAAGAAATTAAAAGAACAAATGATATAAAC
ATAAGACTTATTCAATCAAACAAAAAAGTCATAACAATAGAAGAAGAATTTAATGTAATA
ACTTCTCATTCAATAAAATAAACTAAATCTATTAATAAAAACTTTAATCTTAAAAAAAAT
AATCTTAAGCTTATAGAAAACAAAGAAATAAAACTAATAAAACAAATTGAAATAATATGC
ACGATTTAAAATGAATAACTTCATATCATTGACACCACAAATCAATATTTTAAATAAACT
ATTTAAATTAAAAGTAACAATTTATAATCAAAAAATACAAGTTTCTCTCTTTAAAATTAA
TAAATTTAAAGGAAACCAATGCAAAAATAATACTAAATACTCACGATTAAACCCTAAAGA
AAAAGAATAAGTTCCTGAAAAAACCTTTCCATGTTGACTGTAAGAATAAAGATATAAAGT
ATAAGCAGCTCTAAAAAATGATAAAAGAGATAAACATAATATAGAAACTCATGATCATCT
AACAATTCTATTTAATAAACTAATTTCCCCTAATAAATTTAATGTAGGAGGGGCAGCTAT
ATTACTTGAACATAAAAGAAATCATCATAAAGCTATTCTTGGTATAAAATTTAATAACCC
CTTATTAATTAACAATCTTCGACTTCCTATTCGTTCATAGGAAATATTAGCTAAACAAAA
TAATCCTGAAGAACAAAGACCATGAGCAATTATTAAAGTAAAAGAACCTCTTATTCCTCA
ATAAGTTATAGTTATTAAGCCCCCTAAAACAATACCCATATGAGCAACAGAAGAATAAGC
AATTAATGCCTTTAAATCAGTTTGACGTAAACAAACTAATCTTACTAAAACTCCACCAAC
TAATCTAACTGACACTCATCAATAATTAAAATTTAGTCCTGATAAAGTTAAAAAAGGAAA
TACTCGAACTAACCCGTATCCCCCTAACTTTAGTAAAATTCCAGCTAAAATTATAGACCC
AGCAACCGGAGCTTCTACATGAGCCTTAGGTAATCATAAATGAACTAAAAATATTGGTAT
TTTAACTAAAAATGCCATAATTATAGATATGTAAAATAATGAATAATAAAAAGAATAATC
ATTTAATAAAAATAAATTTATTGTATTAGTATTATTTTTCAAATAAAAAATTCCCACTAA
TAAAGGTAAAGAAGCTAATAAAGTATAAAAAAGTAAATACAACCCAGCCTGTAAACGTTC
TGGCTGATACCCTCAACCTAAAATTAAAAATAAAGTAGGAATTAATCTTCTTTCAAAAAA
TAAATAAAATAAAAACAAATTAGAAGATCTAAAAGTCAAGAACAATATAATTAACAAAAA
TAACACAACAAATAAAAAAAAATTTCTATAATTATTTACTCGATAAATTCCCTCGCTTGC
TATAATTATTAAAACACAAATTCAAAAACTCAATAAAATTAACCCATAAGATAATAGATC
AGACCCTAAAAAATAACTAATATTTATTCAATAATTAGAAATAAAATTATTAAAAATAAA
TAAAAAACTAATTAAAAATAAAAAATTCTGAACCATTCAAAATCTTTTTTGTAAAAAACA
TAAAGGAGTTATAAAAATTGTTATCAATAAAAACTTTAACATTGTAAAATAGAAAAAGAT
CTAAAATAATCATTTCCATGGGTACGAATTATAGAAACTAAAATAGATAAACCTAAAGCT
CCTTCACAAACTCTAAAAGTCAAAAATATTATACTAAAAAATCTTTCAAAATTATAAAGA
TTCAAATATATAAATAAAAATAAAAATAATCTTAAAACAATAAACTCTAAACTTAACAAA
GTAGACAATAAATGTTTCCGATTAGAAACAAATACTATTACCCCTCTAAAAAACAAAAAT
AAAGGTAAAATTCAATATATAAATGTCATCATTAGTTTTAATAGTTTAATAAAAACATTG
GTCTTGTAAATCAAAAATAAGAAAAATTTTCTTTTAAAACTTCAGGAAAAAAGAAATCTC
TTTTTCATTAATCCCCAAAATTAATATTTTAAATAAACTATTTCCTGTTATTCTTCAATT
TATTTTTTCAATTATAAGTATAATTACAAGTATAATTTTTTCTCAAATAAAGCATCCTTT
AGCTATAGGTTTTATACTTTTAACCCAAACTTTCTTAGTTTGTTTAATTTCTGGACATTA
CAGAAAAACATTTTGATTTTCTTATGTTTTATTTTTAATTTTTCTAGGAGGAATACTTGT
CTTATTTATTTATGTCACTTCTTTAGCATCTAATGAAATATTTTCATTTTCAGTAAAAAT
TTTATTTATTTCTGCTTTTATTTTATATTCAACAATCTTTATTATATTATTCATTGATTC
ATCTTTAATTTCACCATTCATTCACAATAATGAAATAATATCAATTTCCTCCCTTTCATC
TTTTGTAGAAGAAAACACTATTAGCTTAAATAAACTATACAATTTTCCTACAAATTTAAT
TACCCTACTTTTAATTAATTATCTATTTTTAACTTTAATTGCTGTTGTAAAAATTACTAA
TATTTTTTATGGACCTTTACGACAAAAAAATTAATTATAATTACTAATGAATAAACCATT
ACGACTCGAACACCCCCTTTTTAAAATCATAAATAACGCCTTAGTAGATTTGCCAGCCCC
AGTAAATATTTCAGCTTGATGAAATTTTGGGTCTTTATTAGGACTATGTTTAGTAATCCA
AATTGTTACAGGATTATTTCTAGCTATACACTATACAGCAGATATTGAAATAGCCTTTAA
TTCTGTAGACCACATTTGCCGAGATGTTAACTATGGATGATTATTACGAACACTACATGC
CAACGGAGCATCATTTTTCTTTATTTGTATTTATCTTCATGTAGGGCGAGGAATATATTA
CGGATCATATATATTTATTCCTACTTGATTTGTCGGTGTTATTATTTTATTCCTAGTAAT
AGGAACAGCCTTTATAGGATATGTACTTCCATGAGGACAAATATCATTCTGAGGAGCTAC
AGTAATTACTAATTTATTATCGGCAATTCCCTATCTTGGAACAGAACTAGTTCAATGACT
ATGAGGGGGATTTGCTGTAGATAACGCAACCCTAACCCGATTTTTTACATTTCATTTCTT
ATTTCCTTTTATTGTCGCAGCTTTAACTATAATTCACTTACTATTCCTCCATCAAACCGG
ATCAAATAATCCATTAGGAATTGAAAGAAATGTAGATAAAATCCCCTTTCACCCTTACTA
CTCTTTTAAGGATATCTTCGGATTTATTCTAATAGTAATAATTTTAATAATATTAACTTT
AATTAACCCTTATGGATTAGGAGACCCAGATAATTTTATTCCCGCAAATCCTTTAGTAAC
TCCACCCCATATCCAGCCTGAATGATACTTTTTATTTGCTTACGCTATCCTACGAGCCAT
TCCTAATAAATTAGGAGGAGTAATCGCACTTGTATTATCAATTGCAATTCTATTCATCCT
ACCATTTTCTAACATAAGAAAGTTCCGAGGGATACAATTTTACCCTATTAGACAAATTTT
ATTTTGAATTATAGTAAGACTAGTTATTTTATTAACTTGAATTGGAGCTCGATCAGTAGA
AGACCCTTATATCATAACTGGACAAATTTTAACAATTTTATATTTCTCTTACTACATTAT
TGACCCTCTAACAACTAAATGATGAGATTCTTTACTTAACTAAAAATTTAATTAAAAATT
AATAAATTTTTAAAATTAAATTAATCAATGAGCTTGAATAAGCATATGTTTTGAAAACAT
AAGATAGAAATTAAACCTTTCTATTGATTTAAAATTTTACTATTTTTTATTATTAAAATA
AATATCTATTAAATCAATCTAATAATAAAAACCTTAAACCCAATAAATAAAATTAGATAA
TTTAAAGAAAAAGGTAAAAAACTTTTTCAAGCTAAATACATTAACTTATCATATCGAAAT
CGAGGTAAAGTCCCCCGTATTCAAATAAATATAAAAGAAACAGCCGATAACTTAACAAAA
AATAAAATTGAATAAATATCAGAACCTAAAAAAATTACCGTAAATAACATTCTCATAAAT
AAAATACTAGCATACTCCCCTAAAAAAATTAAAGCAAATCCCCCTCTTCTATATTCCACA
TTAAACCCTGAAACAAGTTCAGACTCTCCCTCTGCAAAATCAAAAGGAGTTCGATTTGTT
TCTGCTAAAGAAGACGCAAATCAAACTAAAGCCAACGGAAAACAAATTACTAAAAATCAA
ACATATTCTTGAAAAGTTATAAAATATAAAAAATTATACCCCCCAATTAAAAAAATAAAG
GATAATAAAATTAATGCTAATCTTACTTCATAAGAAATAGTCTGAGCAACAGCCCGTAAA
CCCCCTAATAAAGCATAATTAGAATTAGAAGATCAACCAGCAATTATAACAGTGTAAACT
CCTATACTAGTACAACATAAAAAAAATAAAACCCCTAAATTAAAAGAATAAAGCTTAGTT
AAATATGGAATACAGAGCCAAACAACTAATGCTAAAAATAAAGTAAAAACAGGAGAAAAA
TAATAAGAAATATAATTTGATATTAAAGGATATGTTTGTTCCTTAGTAAATAATTTAATT
GCATCACTAAATGGTTGAATCAATCCGATAAAACCAACCTTATTTGGTCCCTTTCGCAAC
TGAACATAACCTAATACCTTTCGTTCTATTAAAGTTAAAAAAGCAACTCCTACTATAACA
CAAATAACTAATAATAAACTTCCAATTACTGGTATAATAATATCTACAAAATACAAGTAC
TATTTGTAATTTTAACTTTACATATATAAATTCTAAATTTATTGCACTAATCTGCCAAAA
TAGCTTAATTCTAATTAAACTTAAATTATTATTTTTAATTAAATTAATTTTAATCTTTTA
AAAAAACTTTATTTCAAATATTTGGTCCTTTCGTACTAAAATATTTTAATTTTTTAAAGA
TAGAAACCAACCTGGCTCACGCCGGTCTGAACTCAGATCATGTAAGAATTCAAAGGTCGA
ACAGACCTAAACTTTAAGCTTCTACACCTAAAAATAACTCTTAGTCCAACATCGAGGTCG
CAATCCCTTTTTTCGATAAGAACTCTTTAAAAGAATTACGCTGTTATCCCTAAAGTAACT
TAATTTTTTAATCAATAAAACTGGATCAATAATTCATAAATCAATGTAAAATTTATATAA
GAGTTTTTTAAATCTTATTATCACCCCAATAAAATAATTTAATTAATAAAATTAAAATAA
TTCTTTATTAATAATAATATCAAATTATAAAGCTTTATAGGGTCTTCTCGTCTTTTAAAA
AAATTTTAGCTTTTTAACTAAAAAATAAAATTCAATAAAAATTTATCTGAAACAGTATAT
ACCTCATTCAACCATTCATACAAGCCTTCAATTAAAAGACTAATGATTATGCTACCTTTG
CACGGTCAAAATACCGCGGCCCTTTAACAAATATTCAGTGGGCAGGTTAGACTTTTTATA
AAATTCCATAAAAAGACATGTTTTTGATAAACAAGTGAGTATATAATTTTGCCGAATTTT
TTAAATAAACCTTTCACTTTTATTTTATTCTTAAATTCATATTTACTAATTTTATCATTA
TTACTTTATTTTTATAATTAAAATAAATATTTAAATAAAAAACTTAAATTTATATTAAAT
TATATTATTTAAAAAATAAATTATAACATACTCCTTAATGATAACTATTTCTAAGCCTAC
ATTTTTATTCTAATAAAATTAAATTTTAATAATTTATTTTAAAGCTCATCCCTTAAAATA
TTCATAAAAATAATTTAATTATTTAAATAAAAAAAATAATTAATTAAATTTATGTAAATT
AAATTTATTTCTTTAAAAACTAGATATTTTCAAAAACGAATAACGTTTCATTTCTAATAA
TTTATTAATTAATATATTATTCCACAATAACTAACATAAACTATTAGATCTTTTGAAATC
GAGAAAAATAATTGTAATTATTTTTTAATTGATAAACCCTGATACACAAGGTACAAAAAA
TAAATTTTTCTTTTATAATAAAAATTTTTCAAATTATTTAAATCTTCTTTTACAATACTA
ATACACTATTATTAAAAAAATTTTTTCTTGAAAAAATACTAAAACTCTTTAACTTTAAAA
TTATTTTTATTAAAAAAAATATTTTTACAAAACTATATTTATTAATAAATAAATTATAAT
CAATCTAAAACGATTTGCACGTATTTCTTTTCAATGTAAACGAAATGCTTTACTACTTAA
GCTTTAAATTGTCATTCTAGATACACTTTCCAGTACATCTACTATGTTACGACTTATCTC
ATTTTAATAAAAATAATGAGAGCGACGGGCGATGTGTGCATGTTTTAGAGCTTTAATCAA
TTAATTTTAATAAAATTAAATTTACTATCAAATCCACCTTCAAAATTTTATTTCAAAAAT
TTATCCATTATAAATAATATTTATTGTAACCCATTTCTTCTTAATCATAAACTGCACCTT
GACCTGACATCATTATTAATAAAAATTTAAGAAAATTATTTCTCTCCTAAGATATTCTGA
TGACGGCGATATACAAATTTTACAAAATTAAGTATAGTTAAACGTGGACTATCGATTATA
GAACAGGTTCCTCTGAATAGACTAAAACACCGCCAAATTTTTTAAGTTTCAAGACTATAA
CTAATACTACTCTAGCATTTCAATTTTAATATTTAAATAATAGGGTATCTAATCCTAGTT
TTTATTTAAAATTTTATAGCTTCAATATATTTTATTTATAAAATAAAATCTATTTTAAAA
TTTCACCTAAAAAATAAATTTTTATTTTATTTAAATTAAATTTAACTAATACTTATAATA
TTTACTTGCATTATTTGTATAACCGCGGTAGCTGGCACAAATTTTACCAATACATATAAA
AATTACTATTTCAAAATTTCTTTTAAAAATTTATAATATTAATTACTGCGAATAAATTAT
TTTTTATCTTTATTTAAAAAATAAAAACTTCATATAAAACTTTACATGTAAAATAATCTT
AAAGTAAATTTTTTAACTAAAATAAAATATATTATTAAATTTAATAAAAAAAATTAACTA
CTTAAATTTAATTATTTAATTATTTTATTTAAATAATAATTTTTTAATAAATATTCTAAA
AATACTAAAATTTTACAAACTCAAAAATATTTATTTTTTAAAACTTTCTTCTTTATAACT
TAAATAAGCACAATAGGTCCCAAGAAGTTGAAAAACTTTATTATCTAAAAGAAAATCCCC
TTAAATAATTTTTTAAATAATAAAGAATATGTTTCGTATAAATTTCTTAATAATTATAAA
ATAAATTCCCTTATACTTATTTTTTTTTTTTTTTTTTTATTATCTAAAAGAAAATCCCCT
TAAATAATTTTTTAAATAATAAAGAATATGTTTCGTATAAATTTCTTAATAATTATAAAA
TAAATTCCCTTATACTTATTTTTTTTTTTTTTTTTTATTAATTTCTTTATAATATCAACA
TATTTTACTAGTTTAATAAAAATTCATCATTAATTATTTAATTATTAATTAATTTAAATA
AGATAATTTTTTTTTAATAAATAAATCAATAAAATAATAATTTTTTTACTCTTTTTAATT
GAAACATTAATAATTTATACTACTTTAATTATTTAGTTTAAATATACAAATATTATTTAT
TTTCAATTTTTTTAAAAATTGTATATAAATAATTTATAATTATATATATATATATTATAT
TATAATATTTAGTAATATATTTATAGTTTAATATAACATATAATTATTTATAAAAATATA
ACGAATAGATACCACTTTATTTTATATTAAAATTTTAATAATTAATATCTCAATCTCCCT
TTTTCATATAGGACAGATAGGAATATTTAAATCTGTCTTAATTATAATTATTTATATAAA
TTTAAATTCAATATTATTGATAATATATTTAATTATTGTTTTCTCTTTATTCTTATATTT
TAAAATAAACATTACATTCTTATTTTTAAATTTTCTTAATTAATTTCTATTTATATTTAT
TATAAAAATTTATATAATTATAAAAAATTTTTTAAAAAATTGATGTCTTGCTTTTTCCTT
CTAAAATTATGCTCCGGTTGTTTTATTTTTACATATAAATAAAAAAT
>Potthastia sp.
AATGAATTGCCTGATAAAAGGGTTACCTTGATAGGGTAAATTATATAATTTATAGTTTTA
TATTCATTATTTATATTTAACAGAATTAAACTATCTCTAAAAGTATCAAAAACTTTTGTG
CTTCTTACACTAAAATATATTTTTATTAAAAAAGATAAGCTAAAAAAGCTACTGGGTTCA
TACCCCATTTATAAAGGTTTTACTCCTTTTCTTTTTAATTTTTAATAATTCTTATAAATT
ATTATTTTTAATAACTTTAATACTTGGAACTTTAATCTCAATTTCTTCAACTTCCTGGTT
TGGAGTATGAATAGGATTAGAAATTAATTTATTGTCTTTTATTCCCTTAATAAAAAACAC
TAATAATATTTTTACCTCTGAAGCTTCTTTAAAGTATTTTTTGACCCAAGCTTTAGCTTC
TTCTTTGTTATTATTTAGAATTATTTTGTTTTTCTCTGTAAGAAATTTAAATAATGCAAT
ATTTATAAATTACACTAATTTATTAATTGCTTCTTCTTTGTTATTAAAAAGAGGAGCTGC
TCCATTTCACTTTTGATTTCCATCTGTAATAGAGGGACTTTCTTGAAATAACGGCCTTAT
TTTAATAACTTGACAAAAAATCGCTCCAATAATACTAATTTCTTATTGTGTAAATTTTAA
CTTTTTTTTATTTATTATTATTTCTTGTATTTTATTTGGGTCTTTAGGAGGGTTTAATCA
AACTTCTTTACGTAAATTAATGGCTTTTTCCTCAATTAATCATATTGGATGAATACTAAC
CGGTATATTAAATAGAGAAAATTTATGAATAACATACTTTTTATTTTATGTTTTTTTATC
TTTTACTATTGTTTTTATATTCAATAATTTAAAAATTTTTAATATTAGACAAATATTTTC
TTTTTATTCAAGAAGATCTATCATAAAATTTATAATATTTTTATGCTTGTTATCTTTAGG
CGGTCTACCCCCATTCTTAGGGTTTTTACCAAAATGATTAATTATTGAATCTTTAATTAA
CTTAAATTTAATAGCAATATTAATAATTATAGTTACTTTTAGCTTAATTACACTATTTTT
TTATTTACGAATTTGTTATGCTGCTTTTTTATTAAACCACAATGAAAATAATTGAAATTT
TAATTATTTTTATTTAAATAAAAATCATATTATTAGTTTTTTTAGTTCTTTTTTTTCTAT
TACAGGGCTTTTATTAATCAATTTATTGTATTTTGTTATTTAATTTTAAAGAAGACTTTA
AGTTAATTAAACTAATAGCCTTCAAAGCTATTTATACTAGTAAAAAATCTTTTAAGTCTT
AGTAATTTTTTTACTCCTTTAGATTTGCAATCTAATATCATTAATATTGAATATAAAACC
AATTTGATTAAAGAGGAATAATCCTCATAAATAGATTTACAGTCTATTACCTAGTTTTCA
GCCATTTAATCTAATAAAAATTTTGCGACAATGATTATTTTCAACAAATCATAAAGATAT
CGGAACTTTATATTTTATTTTTGGGGCTTGATCTGGAATAGTAGGTACTTCCCTTAGTAT
CTTAATTCGTGCAGAACTAGGCCATCCAGGCTCATTAATTGGAGATGACCAAATTTATAA
TGTAATTGTTACTGCTCATGCTTTTGTTATAATTTTTTTTATGGTTATACCTATTATAAT
TGGAGGATTTGGGAATTGATTAGTTCCTCTAATATTAGGGGCCCCTGATATAGCCTTTCC
TCGAATAAACAACATAAGTTTTTGATTATTACCCCCTTCCTTAACATTATTATTAGCAAG
CTCTATTGTAGAAAATGGAGCTGGGACAGGCTGAACAGTTTACCCTCCTTTATCTTCAAG
AATTGCTCATGCAGGAGCTTCTGTTGATTTAGCAATTTTTTCTCTTCATTTGGCAGGAAT
TTCTTCTATTTTAGGAGCTGTAAATTTTATTACAACTGTAATTAATATGCGATCAGCAGG
TATTACTTTAGATCGAATGCCATTATTTGTTTGATCTGTTGTAATTACAGCTATCTTACT
ACTATTATCTTTACCTGTTTTAGCAGGTGCAATTACTATACTTTTAACAGATCGAAATTT
AAATACATCATTTTTTGACCCTGCCGGAGGAGGAGATCCTATTCTTTACCAACATTTATT
CTGATTTTTTGGGCACCCAGAAGTGTATATTCTAATTTTACCTGGATTTGGAATAGTTTC
TCATATTATTAGTCAAGAAAGTGGAAAAAAGGAAACTTTTGGAGCCTTAGGTATAATTTA
TGCTATATTAGCTATTGGACTTTTAGGATTTGTAGTTTGAGCCCATCATATATTTACTGT
AGGTATAGATGTAGATACACGAGCTTATTTCACTTCAGCTACAATAATTATTGCTGTTCC
CACGGGAATTAAAATTTTCAGATGATTAGCAACATTACACGGTACCCAAATAAACTACTC
CCCTTCTTTGTTATGAGCCTTAGGGTTTGTATTTCTATTTACTGTAGGAGGTTTAACGGG
AGTAATTTTAGCTAATTCATCTATTGACATTATTTTACATGATACTTACTACGTAGTAGC
TCATTTTCATTATGTTTTATCTATAGGAGCAGTATTTGCAATTATAGCAGGTTTTATTCA
TTGATACCCATTATTTTCTGGATTAACAATAAATGAAGAATGATTAAAATCCCAATTTAT
TATCATATTTTTAGGGGTTAATTTAACTTTTTTTCCTCAACACTTTTTAGGATTGGCCGG
CATGCCTCGCCGATACTCAGATTATCCAGATGCTTATACTTCATGAAATATAATATCAAC
TATAGGTTCAACAATTTCTTTATTTGGAATTATTTTTTTTCTTTTTATTATTTGAGAAAG
TATAATTTCTTATCGAATACCTTTATACCCTATTCAATTAAATTCATCTATTGAATGATA
CCAAAAACTTCCTCCTTCTGAACACAGTTATGCTGAATTACCTATTTTAACTAATTTCTA
ATATGGCAGACTAGTGCAATGGATTTAAGCTCCATATATAAAATTTATTATTTTTGTTAG
AATTTAATTAAATGGCAACATGATCTAATTTTGGTCTTCAAGATAGAGCTTCTCCTTTAA
TAGAACAATTAAATTTTTTTCATGATCATACTATATTAATCATTATTATAATTACTATCT
TAGTAGGTTACTTAATAGGAATATTATGTTTTAATAGTTTTACTAATCGATATTTATTAC
ATGGACAAACTATTGAAATTATTTGAACGATTTTACCTGCAATAGTATTAATATTTATTG
CTTTACCTTCCCTTCGTTTACTATATTTATTAGACGAAATTAATGACCCTTCTATTACTT
TAAAAACAATTGGTCATCAATGATATTGAAGTTATGAATATTCTGATTTTTTAAATATTG
AATTTGATTCTTATATAATTCCAACAAACGAACTAGAATTAAATAGTTTTCGTTTATTAG
AAGTAGACAATCGAATTATCTTACCCGTAAATAATCAAATTCGAATTTTAGTGTCTGCAG
CTGATGTACTTCATTCATGAACTATTCCAGCCCTAGGAATTAAAATTGATGCCACTCCCG
GTCGCTTAAATCAAACTAATTTTTTAATTAATCGCCCAGGTCTATTTTTTGGGCAGTGTT
CCGAAATTTGTGGAGCAAATCACAGATTTATGCCTATTGTAATTGAAAGAATTCCAACTA
AATTTTTTATTAAATGAATTCATAGTATAAATTAATCCATTAGATGACTGAAAAGCAAGT
ACTGGTCTCTTAAACCATTTTATAGTAATTTAGCGATTACTTCTAATGAAAAATAAAAAA
TTAGTTAAACAAAATAACCTTAGTATGTCAAACTAAAATTATCAGTTATTGATATTTTTT
AATACCACAAATAGCCCCAATTAGCTGATTAATTTTATTTTTGTTTTTTTCAATTACTTT
AATTTTATTTAATATCTTAAATTATTATTGTTTTTCTTATAAGAATGTTTTATCTTCAGA
AAACAAAAATAGTTTAAATCTACAATCTTTAAATTGAAAATGATAACAAATTTATTTTCT
GTTTTTGACCCTTCTACAACAATTTTTAATTTTTCATTAAATTGATTAAGAACTTTTATT
GGATTATTAATTATTCCAAGCTCTTATTGATTTATGCCTTCTCGATTTAACATTATTTGA
AATAATATTTTATTAACCCTCCACAAAGAATTTAAAACACTTTTAGGTCCTTCTGGGCAT
AATGGAAGAACATTCATTTTTATTTCTCTTTTTAGCCTAATTGTTTTTAATAATTTTTTA
GGTCTATTTCCTTATATTTTTACTAGAACAAGCCACTTAACATTTACCTTAGCTTTAGCC
CTACCTTTATGACTTAGTTTTATATTTTATGGATGAATTAATCATACTCAACATATATTT
GCTCATCTAGTCCCACAAGGTACCCCTTCTGTTTTAATACCATTTATAGTATGCATCGAA
ACAATCAGAAATATTATTCGCCCAGGTACCCTTGCAGTCCGATTAGCTGCTAATATAATT
GCAGGCCATTTATTATTAACTCTTTTAGGAAATACAGGCAATAACCTTTCTTATTATTTA
GTATCTTTATTAATTATTGCTCAAATTGCTTTATTAGTTTTAGAGTCTGCTGTAGCAATT
ATTCAATCATATGTATTTGCTGTTTTAAGAACACTATACTCTAGTGAAGTAAATTAATTT
GTTTTTTTTTAAAAAATATGTCAACACACTCAAATCATCCCTTCCATTTAGTAGATTATA
GCCCATGACCTTTAACAGGGGCTATCGGAGCTATAACTACTGTTTCAGGCCTTGTAAAAT
GATTTCATCAATACGATAACACTCTTTTTATTTTAGGGAATATTATTACCTTATTAACTA
TATATCAATGATGACGAGACGTTTCTCGAGAAGGTACTTTCCAAGGATTACATACTTTCC
CAGTAACTTTAGGCTTACGTTGAGGAATAATTTTATTTATTGTTTCAGAAATTTTTTTCT
TTATTAGCTTTTTTTGAGGATTCTTTCATAGAAGTCTTTCACCCTCTATTGAAATGGGGG
TTACCTGACCCCCCATAGGAATTACTGCCTTTAATCCATTCCAAGTACCTTTATTAAATA
CAGCTATTTTATTGGCGTCAGGAGTTACTGTTACTTGAGCTCATCATGGTTTAATAGAAT
CTAATCATTCACAAACTACTCAAGGATTATTTTTTACTGTATTATTAGGGATTTATTTTT
CTATTCTTCAAGGATACGAATATATAGAAGCTCCATTTTGTATTGCCGACGCTGTTTATG
GTTCAACTTTTTATATAGCAACAGGATTTCATGGTCTTCATGTATTAATCGGAACTTCTT
TTTTATTAGTTTGTTTAATTCGCCATTTACAATCACATTTTTCAAAAAATCATCATTTTG
GGTTTGAAGCAGCAGCTTGATATTGACATTTTGTTGATGTAGTATGATTATTCCTTTATG
TTTCTATTTATTGATGAGGTAGATAAATTTATATAGTATAAATGTATATATGACTTCCAA
TCATAAGGTCTAAATAATTTTAGTATAAATAATTTTTGCCTCTATTTTAATATCTTTTAT
TATTATATTAATTACTAATATTGTAATAATTTTAGCTTCTTTATTATCAAAAAAAACAAT
AACAGATCGAGAAAAAAGATCCCCTTTTGAATGTGGATTTGACCCAATAAACTCTTCCCG
ATTACCTTTTTCTATCCGGTTTTTTTTAATCGCAGTTATTTTTTTAATTTTTGATGTAGA
AATTGCCTTAATTTTACCTATAATTATAATTTTTAAATTTTCTAATCTATTTATATGGTG
TATAACATCAATTATTTTTATTATGATTTTATTAATTGGTCTTTATCATGAATGAAATCA
AGGAGCTTTAAATTGATCAAATTAATAATATTCTTTTTTAGGAGGGTTATAGTTAACTAT
AACATTTGATTTGCATTCAAAAAGTATTGAATTTCTCAATTAACCTTAAAAAAAGAATAT
GAAGCGATATATTGCAATTAGTTTCGACCTAATTTTAGGTATTATTAACACCCTTATTCT
AATAAATTAATTGAAGCCAAAAAAAGAGGCTTATCACTGTTAATGATAGAATTGAAATAA
ATTTCCAATTAAGGAAATATGAAGATCAAGAAAAAGCTGCTAACTTTTTTCTTTAATGGT
TCAATTCCATTAATATTTCTAACAAAAACTTATTTATATAGTTTAATTCAAAACCTTACA
TTTTCACTGTAAAAATAAAAAAAAATTTTTATAAATTACTTTATTTTATTATTTATTCAA
AGATTAAATTAATCTCCATAGCATCTTCAGTGCCATACTCTAAAAATAAGCTATTTGAAT
TTAAGCTATTATCAATATTAATATGACCAAAATTACAATTCAAACAATAAAACTCATTAA
ATAAATTTTTAAATTATTATTTTGTAAAAATTGATTATATATAGAAAAATTTCTAATTAA
GTAATAAATTTTTTGTGTCCCAAAATATTCTCTTCATCCTTGATCAAATCTTTTAACTAC
CTTTATTCCAATAGAAAGAGGAAAAAATACAGAACCTCTTGTAGAAAGATTAGGCATAAA
TCATATTGAACTAAAAAAAAAACTTAATGAATAAAAATTTAAAGATTTATTAAAAAAATA
AAAATTATTATTATTAGAAATTAAATATCCACTTAATCCCCCAATTACACATACCATTAA
AGTTAAAAATTTTAATAAAAAAGGCAAACAAATTATTGAAGGTACAGGAAAAATTAATCA
ACTTAATATTCTTCCTCCAACCACAGCTATGACAAGTAACCCACTTATTCTTTTAGATAT
AATTCATGCTTCATCATTTAAACAATTTAAAGCCCCAGAATTAAAGTCTCTTGTTAAAGA
ATAATAAACTAATCGAAAAGAATAACATACAGTTAAACCAGTAGAAAAAAAATATAAAAA
AAAAGAAAATATATTAACGTAAGACAAACTAACTATCTCTAAGATTAAATCTTTTGAATA
AAACCCAGCTAAAAACGGTATACCACATAAAGCTAAGTTAGCTACATTTAAACAAGAAGC
AGAAAAAGGCATAAAAATACCTAAACAACCTATATCTCGGATATCTTGTGAATTTTTTAT
ATTATGAATAATAGCCCCGGCACATATAAATAATAAAGCTTTAAATAAAGCATGAGTTAA
AAGGTGAAAAAAAGCTAATTTAGGTAATCCTATTGCTAAAATTCTTATTATTAAGCCTAA
TTGACTTAATGTTGAAAGAGCAATAATTTTTTTTAAGTCAAATTCAAAATTTGCGCCTAA
ACCTGCTATAAATATTGTCAATCCTGCTAATAAAAGTAATAAATTTCCTAAAAAAGAATT
TACGAACAAAATATTAAAACGGATTAATAAATAAACCCCAGCTGTTACTAAAGTTGAAGA
ATGAACTAAAGCAGAGACAGGAGTAGGGGCAGCTATTGCAGCGGGTAACCAAGAAGAAAA
AGGAATTTGAGCTCTCTTAGTTATAGCCGCTAAAATTACTAAAGCCCCAATAATTTGTAT
TTCTAAGTCATTTTTTATAATTTCAATGTAAAAAATATAATTTCAACTTCCATAATTTAA
TATTCATGCAATAGCTAATAAAATAGCTACATCTCCAATACGGTTAGATAATGCAGTTAA
TATCCCAGCATTATAAGATTTAACATTTTGAAAATAAATTACTAAACAATAAGAAACTAA
CCCCAGTCCATCTCACCCTAACAAAATTCTAATTAAATTAGGACTAATAATTAATATCAT
TATAGAAAAAACAAATAATAAAACTAATAAAATAAATCGATTAATGCATTTATCTTCAGC
TATATATTCTTTTCTATAAAAAATTACTAAAGAAGAAATAAATAAAACAAAAGATATAAA
TATCAAGCTTATTCAATCAAACAAAAAAGTTATAACAATAGAAGAAGAATGTAAGGAAAT
AATTTCTCACTCAATAAAATAAACTAAATCATTAATTAAAAATTGAATACTAAAAATAAA
CAAACTTATTCTAATGAAAAATAATGAAATAAATCTAATTAAACAAATTGAAATAATAGA
CACGATCTAAAATGAATTACCTATTCATATCATTGACACCACAAATCAATATTTTTATTA
AACTATTTAAATTAAAGTCAAAAAATTAAAAAATCTCTTTTTAAAATTAATAAATTTAAT
GGAAATCAGTGTAAAAATAAAATTAAATACTCACGATTATAGCCAGAAAAAAAAGAAAAA
AATCCTGAAAATAATTTCCCGTGTTGAGTATAAGAATATAAATATAAAGTATAAGCCGCA
CTAAAAAAAGACAATAAAGCCAAAGAAAATATAGAAATTCAAGATCAACTTACTAATCTA
TTTAATAAACTTACTTCCCCTAATAAATTTAAAGTTGGAGGAGCTGCTATATTTCTAGAA
CACAGCAAAAATCATCATAAAGCTATTCTAGGTATAAAATTCAATAATCCCTTATTAATT
AATAAACTTCGACTACCGGTTCGTTCATAAGATATATTTGCTAAACAAAATAACCCTGAG
GAACAAAGACCGTGAGCAATTATAAGAGTATAAGCACCTCTAATCCCTCAATAAGTTAAA
GTTAATAAACCCCCTAATACAATTCCTATATGAGCAACTGAAGAATAAGCAATTAAAGCC
TTTAAATCAACTTGTCGTAAACAAACTAAACTAATTAAAACCCCCCCAATCAAACTAATA
GTAATCCATCAATAGTTATAAATTAGACCTCTTTCTACTAAAAAAGGGAAAACCCGTACT
AATCCGTACCCTCCTAATTTTAATAAAATACCAGCTAAAATTATAGATCCAGCAACAGGA
GCTTCTACATGAGCTTTTGGCAACCATAAATGAACTAAAAATATAGGTATTTTAACTAAA
AAAGCAAAAATTATGGCTAAATAAAATAAAGAATAATAAATAGAATAATTATTCAATATA
AACAAATTTATTGAATTACAATTATTATTCAAAAAAAAAATAGCAATTAATAAAGGTAAA
GAAGCTAATAAAGTATAAAACAAAAGATATATTCCAGCTTGCAATCGTTCAGGTTGATAC
CCTCACCCTAAAATTAAAAATAATGTAGGAATTAATCTTCTTTCAAAAAATAAATAAAAT
AAAAATAAATTTGAAGTTCTAAAAGTTAAATAAAGTATTAATAATAAAAATAAAACTATA
GCTATAAAAAAATTTCTATAATTTTTTAATCGATAAATACCTTCACTAGATATTAATATT
AACCCGCAAATTCATATACTAAGTAAAATTAAACCATAAGAAATAGTATCTGCCCCTAAA
AAATAACTAATATTTATTCAATAATTTGAATAAAAATTTAAAATAATAAATAAAAAAGAA
ATCATAAATAAAAAATTTTGTACCGTTCAAAATATTTTTTTTAAAAAACAAAAAGGTATT
ATAAATATTAATATAAACAAAATTTTTAACATTGTAAAACAGAAAAAGAACCGAAATAAT
CATTTCCATGGGTTCGAATTATAGAAACTAAAATAGAAAGACCTAAGGCTCCTTCACAAA
CTCTAAAAGTTAAAAATATTATTGTAAAATAAGTTTCATAATTAAATATATTTAAATATA
AAAACAAAAATAAAAATAAACTCAAAACAATAAATTCTAATCTTAATAAAGTTGATAATA
AATGTTTTCGATTAGAAACAAATACAATTACTCCACTAAAAAATAAATATAAAGGTAAAA
TTCAATTTATAAATGTAAACATAGGTTTATATAGTTTAATAAAAACATTGGTCTTGTAAA
TCAAAAATAAGAATAATTCTTTCTAAACTTCAGGAAAAGAGAAACCCCTATCATTAATCC
CCAAAATTAATATTTTAAATAAACTATTTCCTGAAATTTTTCAATTTTTAATTTCTTTTA
CACTAATAATTAGAAGAACAATTTTTATACAAATAAAACACCCAATAGCTATAGGGCTTA
CATTATTAATTCAAACTTTTGTAATTTGTATTATTACAGGAAATTATAGAAAAACTTTTT
GGTTTTCTTATATTTTATTTTTAATTTTTTTAGGGGGTATACTAGTTTTATTTATTTATG
TGACATCTTTGGCTTCAAATGAAATATTTTCTTTTTCAATAAAAATATTTATTATTTCAA
TAACTATACTTTTTTTTTGTTCTATTTTTATTATACTTTTAGACAGTAATTTACTTACAA
ATTATTTTTTTTTAAATAATGAAATACTAAATATTTCAAATATAAAATCTTTTATTATTG
AAAACTCTATTTTACTAAATAAATTATATAATTTTCCCACTAATTTAATGACAATTTTAT
TAATTAATTACTTATTTTTAACTTTAATTGCAGCTGTAAAAATTACAAATATATTTGAAG
GCCCTTTACGACCTAAATTTTAATTACAAATGAATAAACCTTTACGACTTAATCACCCAT
TATTTAAGATTATAAATAATGCTTTAGTAGATCTTCCAGCTCCTTCTAATATTTCAAGAT
GATGAAATTTTGGTTCATTATTAGGATTATGTTTAATTATTCAAATTGCAACAGGACTTT
TTTTAGCAATACACTATACTGCTGATATTGAAACAGCTTTTAATTCAGTAAACCATATTT
GTCGAGATGTTAATTATGGTTGATTACTACGAACTTTACACGCAAACGGGGCTTCTTTTT
TTTTTATTTGTATTTATTTACATATTGGTCGAGGTATTTATTATGGCTCTTATTTTTATA
TTTCAACTTGATCTATAGGAGTCATTATTTTATTTTTAGTAATAGGAACTGCTTTTATAG
GGTATGTACTACCATGAGGTCAAATATCTTTCTGAGGAGCCACTGTAATTACTAATTTGT
TGTCAGCTATTCCTTATTTAGGAGTAGACCTAGTACAGTGACTTTGAGGAGGATTTGCTG
TTGATAATGCGACATTAACTCGATTTTTTACTTTCCATTTTTTATTTCCTTTTATTGTTG
CAGCAATAACTATAATTCATTTATTATTCTTGCATCAAACAGGTTCTAATAATCCATTAG
GTATTAACAGAAACATTGATAAAATTCCTTTCCATCCTTATTTCTCTTTTAAGGATATTT
TTGGATTTATTGTAATAATTATATTTTTACTTTTATTAACATTAATTTCTCCATACGGAT
TAGGAGACCCAGATAATTTTATTCCTGCCAACCCTTTAGTTACCCCCCCCCATATTCAAC
CTGAATGATATTTTTTATTTGCTTATGCTATTTTACGATCAATCCCAAATAAATTGGGGG
GAGTAATTGCTTTAGTTTTTTCTATTGCTATTTTATTTATTTTACCATTCACTAATAATA
GAAAATTCCGAGGAATTCAATTCTATCCTGTAAATCAATTTATTTTCTGATCTATATTTA
TTATCGTAATCCTATTAACATGAATTGGAGCACGCCCTGTAGAAGACCCTTATATTTTAA
CTGGTCAAATTCTTACTTTAATTTATTTTTCTTACTTTATTATTAATCCTATTGTTACTA
AATGATGAGATAATTTATTAGATTAAATTTTTTATAAATTTTAGTTAATGAGCTTGAATA
AGCATATGTTTTGAAAACATAAAATAGAAATAAAATCTTTCTATTAACTTTACTATAAAA
TATTATATAAATAAAAAGATAGAATTAAAATTTTAAACCCAACAAATAATATCAAATAAT
TTAAAGAAAAAGGTAAAAAACTTTTTCAAGCTAAAAATATTAGTTTATCATAACGAAAAC
GAGGTAAAGTTCCACGAACTCAGATAAATATAAAAGATACCAAAGCTAATTTTAAAAAAA
AAAAAAAAGAATAAATGTCTGAACCTAAAAAAACTACTACAAATAATATACTTATAAATA
AAATTCTTGCATATTCCGCTAAAAAAATTAAGGCAAATCCTCCTCTTCTATACTCTACAT
TAAACCCAGAGACTAATTCAGATTCTCCTTCTGCAAAATCAAAAGGAGTCCGATTTGTTT
CAGCTAAAGAAGACGCAAACCAAACAATTATTAACGGAAAACACAAAAAACAAAATCATA
AATAATTCTGAAAAATATAAAAATTTAAAAAATTATAATTACCAATTAAAAAAATTATAG
ATAATAAAATTAAAGCTAAACTAACTTCATACGAAATAGTTTGAGCAACAGCTCGTAAAC
CCCCTAATAACGCATAATTAGAGTTTGAAGATCATCCAGCAATTATAACAGTATAAACCC
CTATGCTTGTACAACATAAAAAAAATAACACTCCTAAATTAAAAGAATAAAGTTTTACTA
AATAAGGAACACACAACCAAATCAAAAGAGATAAAAAAAGAGAAAAAATAGGTGAAAAAT
AATAAACTAAATAATTAGAAGTTAAAGGATAAGTTTGTTCTTTTGTAAATAACTTAATTG
CATCACTAAAAGGTTGAAAAATTCCTAAAAATCCTACTTTATTAGGGCCTTTACGAATTT
GAACATATCCTAAAACTTTACGTTCTAATAAAGTTAAAAAAGCTACCCCTACTATTACAC
AAATCACTAATAATAATCTCCCAATTAAAGGTATAATAAAATCAATTAATATCAAGTACT
ATTTGTAACTTTAAATTACATAAATAAATTCTAAATTTATTGCACTAATCTGCCAAAATA
GTTTACTAATTTAATTAAATATTTTATTTTTATTAGTTTAATTCTTATATTAAAAATTTT
TTTAAATATTTGGTCCTTTCGTACTAAAATATTTTAATTAATTAAAGATAGAAACCAACC
TGGCTCACGCCGGTCTGAACTCAGATCATGTAAGAATTAAAAGGTCGAACAGACCCAAAT
TTTAAACTTCTACACCTAAAATAATTCTTAGTCCAACATCGAGGTCGCAATCTTTTTTAT
CGATAAGAACTCTCTAAAAAAATTACGCTGTTATCCCTAAAGTAACTTAAATTTTTAATC
AAAATAATTGGATCAATTAAACAAAAATTTTTGTATAAAATTTATAAGAGTTTAATAAAT
CTTAATGTCACCCCAACAAAACAAATAAAAAAATAAAATTTTAAAAATTCTTTATAAATT
ATAGATAATAAATGTAAAGCTTTATAGGGTCTTCTCGTCTTTTAATTTTATTTTAACTTT
TTAATTAAAAAATAAAATTCAATTATAAATTTTTATGATACAGCTTATACCTCATTCAAC
CATTCATACAAGCCTTCAATTAAAAGACTAATGATTATGCTACCTTTGCACGGTCAAAAT
ACCGCGGCCCTTAAAAAATCAGTGGGCAGGTTAGACTTTTTATAAATAAAAATAAAAAGA
CATGTTTTTGATAAACAGGTGAGTATAAAATTTTGCCGAATTCATTATAAAAACCTCCCA
AAAATAATTTTTATATACATATTTAATTTACTAATTTTATCATAATTTTTTTATTTTTTT
AATTTTAATAAATAATTTAATAAAAAATTTAAATAAAAATTAAATAATATAATTATAAAA
ATAAATTATAACATAATTTTTAATGATAGCTATTTATAAGCTTACAATTTTTTTAAAAAA
TTATAATTATTATAAAAATTTATTTTAAAGCTCATCCCTTAAAATATTTTTATAAAAAAT
TTAACTAATTAAATTTAATTAATTAATTAATTAATTATAAATAAATTAAATTTATTTCTT
AAATAACTAGATATTTTTAAGAACGATTAACGTTTCATTTCTAATATAATATTATTAATA
CTTATGCTACAGTAACTAAAATATTAAATTAAATCTCTTAAAATCGAGAAAAATTTATAA
AAATTATTTAATTAATAAACCCTGATACACAAGGTACAAAAAATTAATTTTTCTTTTTAA
ATAAAAATTTTTCAAATTATTTCAATATTCTTTTACAATACTAATAAACTATAATTTATA
TTATTTTTTCTTTATACAATACTAAAAATCTTATTTAAAAAATTACTTTTATTATAAATA
ATTAAATTTTCAAAAAATATTAATAAATAAATATTAATCAACTTAAAACGATTTGCACGT
ATTTATTTTCAATGTAAACGAAACGCTTTACTAATTAAGCTTTAAATTGTCATTCTAGAT
ACACCTTCCGGTACATCTACTATGTTACGACTTATCTCATTTTAAAAATTATAATGAGAG
CGACGGGCGATGTGTGCATGTTTTAGAGCCTTAATCAATTAATTTTTATAAATTAATTTA
CTTTCAAATCCACCTTCAAATTTAAATTTAATTAAAAAATTCATTTAAATTTAGTTTATT
GTAACTCATTTCTACTTAAATATAAACTGCACCTTGATCTGACATCATTTTTAATAAAAA
TTTTAGAAAATTTATTTCTCTTTTAAGATATTCTGATGACGACGATATACAAATTGAAAA
CTAACTTAAGTAAGATAAACGTGGATTATCGATTACAGAACAAGTTCCTCTGAATAGACT
AAAACACCGCCAAATTCTTTAAGTTTTAAGAATATAACTACTACTACTCTAGCATTTTAA
TTTTACTTTTTAAATAATAGGGTATCTAATCCTAGTTTAATCTCAAAATTTAATAGCTTA
AATAATTTTTTTTAAAAAAATTAATAAAATTTTAAAATTTCACCTAAAAAATTTTTTAAT
ATTTTTTAACTAAAATTTAACTAATACTAATAAAATTTACTTATATTATTTGTGTAACCG
CGGTAGCTGGCACAAATTTTACCAATATTTATAAAAATTTCTATATCAAAATTTCTTTTA
AAAATAATATTAATTACTGCGAATAACCCGACAAATTAGTTCTTTAAGAAAAAACTTTAT
CCACTAAATATTTTACATGTAAAATAATTTTTAAGTAAATTTTTTTGCAAAAATAAAACA
ATATTTATAAATTTAGAAATTTATAATTTTATTTATAAAATTATAAATTATTAAATTTTT
ATAAAATAATTTAAAATAATATTAAAAATATTATAATTTTTTTTAAAATTAAATAATTTT
TGTTAGTATTGGGAGCCTACCAAAAAAAAAACAAAAATTTTTTATTAATTTTATCCCTTA
ATTAAATTAATAATAAATATTTTTTATAAAAACTAATCCCTTAATTAATTTTTTTTTTTT
TTTTTTTTATAATAAATTTATATTTTTATATTCATTTAAATAAATTAAAAATTAATTTAT
ACAAAATAATAAAAATTAATTAATAGTTTTAAAAAAGACAATAATTTTTATTATTTTTTT
AAATATTATGTTGATTTTAAAAACTAGTTTAAATTATCTTTTTCATTTAATATACATTAA
TATTAATATTTATATTTTTTTAAAAATATAATATTATTATATAAATAATTTATAAATATA
AATTAAATATTTATATTTTAACTTTTATATATAATGTATATATATATATATTAAAATTTT
ATTATTAAATTTAATTATTATCGTATAAATATCACTATATATATATTAAATTTATATATA
TATATATTTTATTCTTTTTCTTTCTAATAGGACTAATAGGAATATAAATAAAGTGTTATT
AATATAATAATTTATATAAATTAAAATTTTTAAATTTTATATTTTTATTTATTTTTTATT
TTTTAAATTTATTTTTATTAATTTAAAAATAAATATTACAAAATTTTATTAATTTTATTT
TTATTATTTTATATATTTTAAATTAAAAATTTATTTAATTTATAAATTACACTAATTAAA
TCTTTCAAACCACATAATTTTTGTACCATATTCTAAAAAATAACTTATAAATACAAAAAA
AAAATAATTAAAA
>Rheocricotopus villiculus
AATAGATTGCCTGATAAAAGGATTACTTTGATAGAGTAAATCATATAATTTTTTAAATTA
TATCTATTAAATACATTAAAAATATTTTTATATTTAATAGAATTAAACTATTTCTTGAAG
TATCAAAAACTTTCGTGCTTCTTACACTAAAATATATTCACATATATAAATATATTTATT
TTTTTTAAAAAAGATAAGCTAATAAAGCTAATAGGTTCATACCCTATTTATAAAGGTTTT
AACCCTTTTCTTTTTAATTTTTAAAAATTCTTATAAATTTTTATTTTTTAATTCAATAAT
TATTGGATCTCTAATTTCAATTTCCGCCTCATCTTGATTTAGAGTTTGAATGGGATTAGA
AATTAATCTCCTTTCTTTAATCCCCTTAATTATAATATCAAAAAATTTATTTTCATCAGA
ATCTTCATTAAAATATTTCTTAATCCAAGCTATTGCATCAGCAGTTTTATTGTTTTCAAT
TATTATTTTTTTTTTATTTATAAACTTAAAATACGAAAATAATTTTATTTATTCTTCTTT
ATTAATTAACTCTTCTATAATATTAAAATGTGGGGCCGCCCCCTTTCATTTTTGATTACC
TAGTGTAATAGAAGGATTAACATGAATAAATAATTTTTTATTAATAACTTGACAAAAAAT
TGCACCTTTAATAATTTTATCTTACATAATAAACTTTAAATTGTTGATTTTTTCTATTTT
CATAGCTATAATTTTCGGAAGCTTAGGAGGTTTAAATCAAACTTCCTTACGAAAATTAAT
AGCATTTTCTTCTATTAATCATTTGGGTTGAATACTCGCCGGAATAATTTTTAATCAAAC
TCTATGGCTTATTTATTTTTTTATTTATTTTTTTTTAAATATAAGAATTACCTTTATGCT
AAATAACTTTAAAATTTTTAATATTAACCAAACTTTTACAATTTTTAAATCTAATAAATT
TTTAAAATTAATATTATTTTTACCTCTTTTATCTTTAGGGGGTTTACCCCCATTTTTAGG
ATTTTTTCCTAAATGATTAATCATTGAAATATTAATTAAAAATAATTTATATTTTTTATT
AAATTTTATATTATTTTTAACTTTAATTACTTTATATTTTTATTTACGGATTTCTTACTC
TACTCTTTTATTTAATTTTTCAGAAATAAATTGAAATTATAAATTATTTATTTTTAAAAA
AAATTTTTTAATTCTTTCCGTTATTAATTTTATTTCAATTTTTGGGCTAATTTTAATTTT
TTTAATATATTATTTAATTTAAAGTTTTAAGTTAAATAAACTAATAGCCTTCAAAGTTAT
AAATAAAAAAATTATTTTTAAGCTTTAATAATTATTCATTATTCCTTTAGAATTGCAGTC
TAATATCATTTTTGACTATAAAACTAAATAACTGATTAAAGAAATATAATTTTCATAAAT
AGATTTACAATCTAACGCCTAAACTTCAGCCATTTAATCATTTTAAATTGCGACAATGAT
TATTTTCAACAAATCATAAAGATATTGGTACATTATATTTTATTTTTGGGGCTTGATCAG
GAATAGTAGGAACTTCTTTAAGAATTCTTATTCGAGCCGAATTAGGCCACGCAGGGTCAT
TAATTGGTGACGATCAAATTTATAATGTTATTGTTACTGCCCATGCTTTTGTAATAATTT
TTTTTATAGTTATACCTATTTTAATTGGTGGTTTTGGAAACTGATTAGTTCCTTTAATAT
TAGGAGCCCCAGATATAGCCTTCCCACGAATAAATAATATAAGTTTTTGATTACTACCTC
CATCTTTGACATTATTATTATCAAGCTCTATTGTAGAAAATGGGGCGGGCACTGGATGAA
CTGTTTACCCCCCTCTTTCTTCAGGAATCGCTCATACAGGAGGATCAGTAGATTTAGCTA
TTTTCTCTTTACATTTAGCTGGGATTTCTTCTATTTTAGGAGCAGTAAATTTTATTACTA
CTGTAATTAATATACGATCTAATGGAATTACTTTAGACCGTATGCCTTTATTTGTTTGAT
CGGTAGTTATTACTGCTATTTTATTACTTCTCTCTTTACCCGTATTAGCCGGAGCTATTA
CTATGCTTTTAACAGACCGAAATTTAAATACTTCTTTTTTTGATCCAGCTGGAGGGGGGG
ACCCTATTTTATACCAACATTTATTTTGATTTTTTGGTCATCCAGAAGTTTATATTTTAA
TTCTCCCAGGTTTCGGAATAATTTCTCATATTATTAGACAAGAAAGAGGAAAAAAAGAAA
CTTTCGGTTCTTTAGGAATAATTTATGCTATATTAGCTATTGGTCTTCTAGGATTTGTCG
TATGAGCCCACCATATATTTACTGTCGGAATAGACGTTGATACACGAGCATATTTTACTT
CAGCAACAATAATTATTGCCGTGCCTACAGGAATTAAAATTTTTAGATGATTAGCCACCT
TACACGGTACTCAAATTAATAATTCTCCCTCATTATTATGAGCTTTAGGGTTTGTTTTTT
TATTTACCGTAGGGGGATTAACAGGGGTAATTTTAGCTAATTCATCTATTGATATTGTTC
TTCATGATACATATTATGTAGTAGCCCACTTTCATTATGTTCTTTCAATAGGAGCTGTAT
TTGCTATTATAGCCGGATTTGTACATTGATACCCCCTTTTCTCAGGTTTATCTATAAATG
AAAAATGATTGAAATCTCAATTTTCTATAATATTTTTAGGAGTTAATCTTACCTTTTTCC
CCCAACATTTTTTAGGATTAGCAGGTATACCTCGTCGATATTCAGACTACCCTGATGCTT
ATGCATCTTGAAATATTGTATCTACTGTAGGTTCTACAATTTCTTTATTTAGAATTCTAT
TCTTTATTTTTATTATCTGAGAAAGAATGGTAACTAACCGGATACCTATTTTTTCTTCTC
AATTAAACTCATCAATTGAATGATTCCAAAAAATACCCCCTATAGAACATAGTTACTCAG
AATTACCCCTTTTAACTAATTAAATTAATAATTTTAATTAATAATTATATCTGATATGGC
AGATTAGTGCAATGAATTTAAGCTTCATATATAAAGTAATTACTTTTATTAGAATTTTTT
TATAAATGGCAACATGATCAAACTTAGGATTACAAGACAGAAATTCCCCATTAATAGAAC
AATTAAATTTTTTTCATGATCACACTTTATTAATTTTAATTATAATTACTATTTTAGTAG
GCTATCTAATAATAATATTATTTACTAATAAATTTACAAATCGCTTATTATTACATGGAC
AAACTATTGAAGTAATTTGAACTATTCTCCCCGCAATTATTTTAATATTTATCGCCCTAC
CATCTCTTCGACTTTTATATTTATTAGATGAAATCAATAATCCCTCTATCACTTTAAAAA
CAATTGGACATCAATGATATTGAAGTTATGAATATTCTGATTTCAAAAATATTGAATTTG
ATTCATATATAATTCCTTCTAATGAAATAAACTTTAATTCTTTTCGATTATTAGACGTCG
ATAACCGTATTATTCTTCCTACAAACAATCAAATTCGAATTTTAGTTTCTGCTGCCGATG
TCTTACATTCATGAACCGTCCCAGCTTTAGGAATTAAAATTGACGCAACCCCCGGACGAT
TAAATCAAACTAACTTTTTAATTAATCGACCTGGATTATTTTTTGGCCAATGTTCAGAAA
TTTGCGGAGCTAATCATAGATTTATACCTATCGTAATCGAAAGAATTCCAACAAAAAATT
TTATTAAATGAATTTCTAATTTTTAAATTATACAATTTAAATTAATAATTTATATACATT
AGATGACTGAAAGCAAGTACTGGTCTCTTAAACCATTTTATAGTAATATAGCAATTACTT
CTGATGAAAAAATTAGTTAAATAAATAACATTAGTATGTCAAACTAAAATTATTAACCCC
TTTAATATTTTTTAATCCCACAAATAGCCCCAATTAGATGATTAACCCTTTTTGTAATTT
TTTCTATTTCTTTCATAATTTTTAATATATTAAATTATTATTGTTTTTATAATAAAATTA
ACTTAACTTCAAAGAATGAAGTTAAACTTAATAAAACATTAAACTGAAAATGATAACAAA
CTTATTTTCCGTATTTGACCCCTCAACTACTATTTTTAATTTATCTTTAAATTGATTAAG
AACTTTTATTGGATTACTATTAATCCCATATTCTTTTTGATTTATACCTTCTCGAATTAA
TATTTTTTGAAATAATATTACAATTACTTTATTTAAAGAATTTAAAACTCTATTAGGGCC
AACAAGAAAAAACGGTAGCACATTTATTTTTATCTCATTATTTACATTAATTTTATTCAA
TAATTTTTTGGGGTTATTCCCCTATATTTTTACTAGAACTAGACATCTTACAATAACATT
AACATTAGCTTTACCTTTATGAATAAGATTTATAATTTACGGATGATTTAATCATACGCA
ACATATATTCGCCCACTTAGTCCCCCAAGGAACACCTAGAGTGTTAATACCTTTTATAGT
GTGCATTGAAACTATTAGTAACATAATTCGACCTGGAACTCTTGCAGTTCGATTAACGGC
TAATATGATCGCCGGACATTTATTATTAACTTTAATAGGAAATACAGGGAATTCTTTATC
CTCTATTTTAGTTTCACTATTGGTGCTCGCACAAATTGCTCTTTTAATACTTGAATCAGC
CGTAGCAATTATTCAATCTTATGTTTTCGCAGTTCTTTCAACCCTTTACTCTAGAGAAGT
AAATTAATTTTAATGTCAACACATTCAAACCACCCATTTCATTTAGTAGATTACAGCCCA
TGACCTTTAACTGGGGCAATTGGGGCTTTTACAATAGTTTCAGGATTAGTTAAATGATTC
CACCAATATGATAACTCTCTATTTATTTTAGGAAATATAATTACACTTTTAACTATATAT
CAATGATGACGAGATATTTCCCGTGAAGGAACCTTTCAAGGTCTCCATACCATTCCGGTA
ACTTTCGGATTACGGTGGGGAATAATTCTATTTATTGTTTCCGAAATTTTCTTTTTTGTC
AGATTTTTTTGAGCTTTTTTTCATAGAAGCCTTTCCCCAACAATTGAATTAGGAAGATTG
TGACCCCCTATAGGAATCTTAGTTTTTAACCCTTTCCAAGTTCCTTTATTAAATACAGCT
ATTCTTTTATCTTCGGGGGTAACTGTAACATGAGCCCACCATAGTTTAATAGAAAATAAC
CACTCACAAACAAATCAAGGCTTATTTTTTACTATTCTTTTAGGAATTTATTTCACAATC
TTACAAGCTTACGAATACATTGAAGCTTCTTTTTGTATTGCGGATGCCGTTTATGGATCA
ACTTTTTTTATAGCTACAGGATTTCACGGTCTACATGTTATTATTGGGACAACTTTTTTA
ATTGTATGTTTCATGCGAAATTTAAATAATCACTTTTCTAATTCCCATCATTTTGGGTTT
GAGGCTGCAGCATGATATTGACATTTTGTTGATGTAGTTTGATTATTTCTTTATGTATCA
ATTTACTGATGAGGTAGATAAATTTATATAGTATATAAGTATATATGACTTCCAATCATA
AGGACTAAAAATTTTAGTATAAATAATTTTTAATTTATTTTTTATAAGAATTATCATCCT
TTTAATCGCCGTAGTTGTAATAATTTTAGCCTCTATTCTTTCAAAAAAAACATCAAATGA
CCGGGAAAAAATATCTCCTTTTGAATGTGGTTTTGATCCAATTAATTCATCCCGACTTCC
TTTCTCTATTCGATTTTTTTTAATTACAGTAATTTTTTTAATTTTTGATGTAGAAATTGC
CTTAATTTTACCTATAATTTTAATTTTTAAAACATCAAATATTATTAACTGAATAATTAC
AAGTCTAATTTTTTTATTAATCTTAATTATCGGGCTAATCCATGAATGAAATCAAGGGGC
TTTAAACTGATCTAAATAATTTTTAAAGGATATAGTTAACTATAACATTTAATTTGCAAT
TAAAAAGTATTGATAAAAAATCAATTTTCCTTATAATAACTTATATAGAATTTGAAGCGA
TGAATCGCGATTAGTTTCGACCTAATTTTAAATGATAAAACATTCGTATTCTCCCTCTTT
TTTAATTGAAACCAAAGAAGAGGTATATCACTGTTAATGATAGAATTGAATTTTATATTC
CAATTAAGGAAATAAGGTGCTCAAGAAAAAGCTGCTAACTTTTATTTTTAATGGTTAAAT
TCCATTTTTATTTCTTTTTTTTTTTTTTTTTTCCTTTATTAAATATTTAAATATAAATAA
ATTTGTACAATTTATTTTTTTTTATATATATATATAGTTTAATAAAAACATTACATTTTC
ACTGTAAAAATAAAGTTTTAAACTTTTATAAATAATAAATAAATTTATTTATATCTAAAA
ATTAAATTAATTTCTTTAACATCTTCAGTGTCACGCTCTAATATATAAGCTATTTAGATT
CTAAATAAACATAATAATAACTAAAAACATTAATCAAAAAATAAATATTATTAAGTAAAT
TTTTAAATTATTATTTTGAACGAATTGATTAATAATTGAGTAATATTTTATATAAAAATA
AATTTTCTGAGGCCCAAAAAATTCTGATCAACCTTGATCCATTGATTTAAATGATTTAAA
ACCTAATAATAAAGGATAAAAAATAATTCCAATAGTAGAAACTAATGGTATAAATCATAT
AGAACTATTAAAAAATCTTAAATTATATAATCTTAAACTTTTATTAGAAAAATAAAACCC
AGCTCTTCTAATTATATACCCAGTTATACCCCCTAATAGACAAACAACTAAAGTTAAATT
TTTTAACTCTGATGGAAGACAAATTATATAATTTGATGTAAAAATTAATCATCTTAACAT
AGAACCCCCAAAGATTGCTATAATTATTAAACAAAATATTCTTTTTGACATACCCCAACC
CTCATCTCTTAAACAATTTAAAGAACTTTCATTAAATATACCGGATAAGGAATAATAAGC
TAACCGAAAAGAATAACAAACTGTTAATCCCGTGGAAAAAAAATAAAGAAAAAAGGAAAA
CAAATTTATAGATGATTGCATGACTACTTCTAAAATTAAATCCTTTGAATAAAATCCGGC
TAAAAAAGGTATCCCGCATAAAGCTAAATTAGCTACATTTAAACAAGAAGTTGTAAACGG
TATAAAATTTGTTAAAACCCCTATGTCACGAATATCTTGAGAATTTTTTATATTATGAAT
TACCGCCCCTGCACATATAAATAAAAGAGCCTTAAATAAAGCATGAGTTAAAAGATGAAA
AAAAGCTAACTTAGGGAAACCTATAGCTAAAATTCTTATTATCAACCCTAATTGTCTAAG
AGTAGAAAGGGCAATAATTTTTTTTAAATCAAACTCAAAATTAGCTGCAACCCCTGCCAT
AAATATAGTTAAACCCCCAATTAATAATAAAAATTTTCCCATAAATGTGTCAGTAAATAA
AATATTAAAACGAATCAATAAATAAACACCAGCTGTTACTAGAGTCGAAGAGTGAACTAA
AGCTGAGACAGGTGTTGGGGCCGCCATAGCTGCAGGTAATCACGAAGAAAAAGGAATTTG
AGCTCTTTTTGTTATAGCCGCTAAAATTACTAAAATAGAAATTAATAATATAATCTTATC
ATTTTTTATAATTTCTAAATAAAAAATAAAATTTCATCTCCCATAATTTAATATCCAAGC
AATAGCTAATAATAATAAAACATCCCCAATTCGATTGGAAAGAGCGGTTAATATCCCAGC
ATTATAAGATTTTACATTTTGAAAATAGATTACTAAACAATAAGAAACTAATCCTAAACC
ATCCCACCCTAACAATAAACTGATTAAATTAGGTCTGATAATTAATATTATTATAGAAAA
AACAAACATAACTACTAATATAATAAAACGATTAATATACTTATCTTCTCTTATATACTC
CTTTCTATAAAAAATAACTAAAGAAGAAATAAATAAAACAAAAGATATAAATATTAATCT
TATTCAATCAAATAAAAAAACTATAACTAATGAAGAAGTTTGAATAATTAATAAATCTCA
CTCTACAAAATAAACTATTTCATAAAATAAAAAAATTAAACTAAAAATAAAAAACATTAA
TCTTAAAAATATTAAAATAAAAAAATTAATTAAACAAATAGAATAATTTTTCACGATTTA
AAATAGACAACCTATATCTATGACACCACAAATCATTATTTTTTTTAAACTATTTAAATT
ATAATCATAATAAACAAAGATCTCTTTTTAAAATTAAAATATTTAAAGGAAATCAATGTA
AAAATAATACTAAATATTCACGAACATAATTTATAGAAAAAGAATATAAAGCTGAATAAA
TATTTCCTTGTTGACTTATAGAATATAAATAAAGAGAATAGCTAGCTCTAAAAAAAGATA
ACAAAGCAATTAAAACCATAGTTAATCAGGATCAACTAATAATTCTATTTAATAGACTAA
TTTCCCCCAACAAATTTAATGTAGGAGGAGCCGCTATATTTCCAGCACACAATAAAAACC
ATCATAATGCCAATCTTGGTATAAAATTTAACAAACCTTTATTAATTAATAATCTTCGTC
TTCTCAAACGCTCATATCTTAAATTAGCTAAACAAAATAAACCTGAAGAACAAAGCCCAT
GGGCAATTATTAAAGTGTAAGAACCTCTCAAACCCCAAAATGTTAAAGTTATTAATCCGC
CTAAAACAACGCCTATATGAGCTACAGAAGAATAAGCAATTAAAGCTTTTATATCTACCT
GTCGAAGACATACTAATCTAATAATAACCCCGCCAATTAATCTAATAGTAATTACTAAAT
AATTAAAATTTTTATTTATTATTATTAAAAAAGGGAATACCCGCAATAAACCGTAACCCC
CTAATTTTAACAATACCCCCGCCAAAATTATTGACCCTGAAACAGGGGCTTCAACATGTG
CTTTCGGTAACCATAAATGAACTAAAAATATTGGTATTTTAACTAAAAAAGCAAAAATTA
TTGATAAATAAAATAAATAGTTTAAAAATGAATAATTTATTAATATAAAAATATTTAATG
TTAAAGAAAAATTATAAATATAAAAAATAGTTATTAATAAAGGCAATGAAGCCAATAATG
TATAAAATAATAAATATATGCCAGCTTGAATACGTTCTGGCTGATAACCCCAACCTAAAA
TTAAAAAAAGAGTAGGAATTAATCTTCTTTCAAAATATAAATAAAATAAAAATAAATTAT
AAGTAGAAAAAGTCATAAATAATATTAATAATAAAAATAAAACTAAAAACAAAAAATACT
TATAATAATTATTAAATTTAAAAACAGACTCTCTAGCTAAAATTATTAAAGAACAGATTC
AAACTCTTAAAATAATTAACCCATAAGATACTAAGTCTATCCCTAATAAGCCAGAAAAAT
TTACAAAATAAAAATCATATTTTAATAAAAAAAATATAAGTAAACAAGAGAAAAATACTA
TATTTTGCACCATTCAAAATATATTTTTTAAAAAACATAATGGAATTATAAATATAAAAA
AAAATATAAATTTTAACATTGTAAAATTGAAAAAGAATTAAAATAATCATTTCCATGAGT
GCGAATTATAGAAACTAAAATAGCCACCCCTAATGCCCCTTCACAGACTCTAAAAGTTAA
AAATAATATAGAAAAATAAACTTCGTAACTAAAAATATTTAAAAAATTAAATAATATTAT
AAATAAACATAATACAATAAATTCTAAACTTAATAAAGTAGATAATAAATGTTTTCGATT
AGAAACAAATGTAATTAATCCTATTATATATATATAAAGTATGAAAAAATATTTAAAAAT
TAATGCCATTAGTTTTAATAATTTAACAAAAATATTGGTCTTGTAAATCAAAAATAAGAT
TTTTTCTTTTAAAACTTCAAGAAAAAAGTAACCTTTTTCATTAATCTCCAAAATTAATAT
TTTAAATAAACTATTTCTTGATATATTTTATTTTATTTTAAATTTTCTAAATATTATTAG
AGCTTCTACGTTTTCATTAATAAAACATCCTTTAGCTATAGGAATTATATTACTTTGACA
AACCATTTTAATTAGCTTAATATCAGGAATCATTAGATATACTTTTTGATTTTCCTATAT
TTTATTTTTAATTTTTTTGGGAGGAATACTTGTTTTATTCATATATGTAACATCACTAGC
CTCTAATGAAATATTTAATTTTTCAATAAAATTAATTTGAACAAATAGTTTTATATTTTT
TTTATTGTTAATATTAATTATTGTAATAGATAATTCTATTTTTATAAACTATTTAATTAA
TTTTGAAACCCAAAACCTATTATTTATAATAAATTTTCAAAACGAAAATTCATTAATATT
AAATAAATTATATAATTTTCCAAATAATTTCATTACAATTTCAGTAATAATTTATTTATT
TCTTACTTTAATTGCCGTAGTAAAAATTACCAATATTTTTGAAGGACCTTTGCGCCCTAA
TTTATAAACAAATGAATAAACCTATACGAACTAGACACCCTTTATTTAAAATTATAAATA
ATGCATTAGTAGATTTGCCAGCCCCATCAAATATTTCAGCATGATGAAATTTTGGGTCTT
TACTAGGATTATGTTTAATTATTCAAACTTTAACGGGATTATTTTTAGCTATACATTACA
CAGCAGATATTGAAACTGCTTTTAATTCTGTAAACCATATCTGCCGTGATGTAAACTACG
GATGATTATTGCGTACATTGCACGCAAATGGGGCATCATTTTTTTTTATTTGTATTTATC
TACACGTAGGGCGAGGGATATACTATGGTTCTTATTTATTTATCCCTACCTGAAGAGTAG
GGGTTTTAATTTTATTCTTAGTAATAGGAACAGCTTTTATAGGATATGTTTTACCTTGAG
GACAAATATCATTCTGAGGGGCTACTGTTATTACAAATTTACTTTCTGCAGTTCCTTACT
TAGGACTAGATTTAGTTCAATGATTATGAGGAGGTTTTGCCGTAGATAATGCAACCTTAA
CACGATTCTTTACATTTCATTTTCTTTTACCATTTATTGTAATAGCCGCAACAATAATTC
ACCTATTATTTCTTCATCAAACAGGGTCAAATAATCCTTTAGGCATTAATAGAAATAGAG
ATAAAATCCCATTTCACCCCTATTTTTCTTTTAAAGATATTTTTGGCTTTATTATAATAA
TTATACTTTTATTTATACTAACAATTATAGCCCCCTATAAATTGGGAGACCCGGATAATT
TTATCCCCGCTAACCCCCTAGTCACCCCCCCACATATTCAACCAGAGTGATATTTTTTAT
TTGCTTATGCTATCCTTCGATCAATTCCTAATAAATTAGGAGGAGTTATTGCCCTTGTTT
TATCTATTGCAATTCTATTTATTTTACCTTTTACAAATCCAAATAAATTTCGAGGAATTC
AATTTTACTTTTTTAACCAAATTTTATTCTGAATCATAGTAATTACAGTAATTCTTTTAA
CATGAATTGGGGCTCGCCCTGTAGAAGACCCTTATGTTATTACAGGGCAAATTTTAACTG
TTGTTTATTTTTCTTATTATATAATTAATCCATTCATATCAAAATGATGAGATTCTTTAC
TAAATTAATATTTTTAATTTTTAAATAAATCAATGAGCTTGATTAAAGCGTATGTTTTGA
AAACATAAGATAAAAATATAATTTTTATTGATTTTATACTAAATTCTATTAATTAAAAAG
AATTAAATAAAATTTTTATGCCCACAACTAAAATTAAATAATTCAAAGAAAAAGGTAAAA
AACTTTTTCAAGCCAAAAATATCAATTTATCATATCGAAAACGAGGAAGAGTCCCCCGAA
CTCAAATAAATATAAAAGATAAAAATCTTAATTTTAAAAAAAATGTAAAATTATTAATAT
CAGCCCCTAAAAAAATTATAGAAAATAACAGTCTTATAAATAAAATTCTTGAATATTCAG
CTAAAAAAATTAAAGCAAAACCCCCTCTTCTATATTCAACATTAAATCCTGAAACCAATT
CTGACTCCCCCTCAGCAAAATCAAAAGGAGTTCGATTAGTTTCAGCCAATAAAGAACAAA
ATAAAACTAATATTAAAGGAAAACATAAGAAAATAAACCAAATATTTAATTGAAAATAAA
AAAAATCAAAAAAATTATAACTCCCCACTAAAAAAATTATAGACAATAAAATTAAAGCCA
AACTAACTTCATAAGAAATAGTTTGAGCAACCGCGCGCAACCCTCCTAATAAAGCATAAT
TTGAATTAGAAGATCACCCAGCAATTATAACAGGATAAACCCCCGTTCTTAAACAACATA
AAAAAAATAAAATTCCTAAATTAAATCTATATAATTTAATAAAAAAAGGAATACACAACC
AACATAATAAAGATAAAAATAAAGAAAAAATTGGAGAAAAATAATATACTAAATAATTAG
AAACAAAAGGATAAGTTTGTTCTTTGGTAAATAACTTAATTGCATCATTAAAAGGCTGAG
GTACACCAAATAATCCTACTTTATTGGGACCTTTACGAATTTGAATATAACCCAAAACTT
TACGCTCTAATAAAGTTAAAAAAGCAACCCCCACTATTACCAAAATAATTAAAATTAATC
TTCTTAAAAAAGGTATAATTAAATCAACAAATATAAACAATACTAATTATAATTAATTTA
ATTATATAAATAAATTCTAAATTTATTGCATTTATCTGCCAAAATAGTCATATTTTTTAA
TTAACATAAAATTATATAAATAATTTAATATTATTCTAAATTATAAATAAATATTTTTAT
ACTCGGTCCTTTCGTACTAAAATATAATCTTTAATTTAAGATAGAAACCAACCTGGCTTA
CACCGGTTTGAACTCAGATCACGTAAGAATTTATAAGTCGAACAGACTTAAAATTTAAAC
TTCTACACCTAAAATAATTCTTAGTCCAACATCGAGGTCGCAATCTTTTTTATCGATAAG
AACTCTCTAAAAAAATTACGCTGTTATCCCTAAAGTAACTTAAATTTTTAATCATTAATA
ATGGATCATTAGAAAAATAAATATAATTAATAAAATAATTTTAAAAGTTTTATAAATTTT
AATATCACCCCAATACAATATTTAAAATACTTAAAATAAAAAAAATTATTCATAAATTAT
AAAATATAAATATAAAGCTTTATAGGGTCTTCTCGTCTTTAAATAAAATTTTAGCTTTTT
AACTAAAAAATAAAATTAAAATTTTAAATTAATAGATACAACATATATTTCATTCAACCA
TTCATACCAGCCTTCAATTAAAAAACTAATGATTATGCTACCTTTGCACGGTCAAAATAC
CGCGGCCCTTTAAAAATTTTCAGTGGGCAGGTTAAACTTTTAAAAAAACCTAAAAGAGAT
GTTTTTGATAAACAGGTGAATATAAAAATTTGTCGAATTTATTTATAAATTTTTTAAACT
TAAAACTTATTTAATAAATAAAAATTTTACTAATTAAATCATTATAACCTCTTTTTTAAT
ATTAAAAAAATTTTTTTTATAAAAAATAAAATTTTTAAAATAAATAATAATTTTTTAAAA
ATAAATTATAACATAATCATTAAAAATTGCTATTTTTAAGCTTACTTTTTTTTATTACTT
TTTTAAAATTATTAAATTTTAATTCAAAGCTCATCCCTTGAAATATTTTTATAAATTAAT
TAATTATTTATAAAATAAAATAATTAATAAATTATAAATAAATTAAATTTATTTCTAAAA
AAATTAGATATTTTTAAAAACGAATAACATCTCATTTCTAATAATTTATAAATTAATATT
TTTTCAACAATAAATAAAATAAAATATTAAATCTTTTAAATTCGAAATAAATATTTTTTA
TATTTATTAATTAATTTATCCTGACACACAAGGCACTAAAAATTAATTATTCTATTATTT
TAAAAATTTTTCAAATTATTTAAAATTTCTTTTTCTATACTAATAAACTATTATTAATAA
TATTTTTTCTTTATAAAATACTAAAAATTTTATATTTAAAATTAATTTTATTAATTAATA
AAAAATATACAAACATTATTATAATAAATAACTATTATAAATCAATTTAAAATGATTTGC
ACAAATTTCTTTTCAATGTAAACGAAATACTTTACTTTTTAAGCTTTAAATTGTATTTCT
AGAAACACTTTCCAGTATATCTACTATGTTACGACTTATCTCATTTTAATAAATTAATGA
GAGCGACGGGCAATGTGTGCATATTTTAGAGCTAAAACCAAAATATTTTTCTAAAATATT
TTTACTATTAAATCCTATTTCAAACTTATATTTTAATAAATTATTCAAAATAATTAATAT
TTATTGTAATTCATTTTAAACTTAAATATAAACTGCACCTTGATTTGACTTATTTATAAA
TTAAAAATTAAGAAAATTTTTATTCTAATAAAATATTCTTACGACAACGATATACAAATT
TCAAAAATTTAAGTTAGGTAAATTGTGGGTTATCATTTATTAAACAAATTCCTCTAAATA
GACTAAAATACCGCCAAATTATTTAAGTTTTAAGCATTTAACTATTACTACTTTAATATT
TTTATTTTAACTTTTTAAATAATAGGGTATCTAATCCTAGTTTATATTTAAAACTTATTA
GCTAAAAATAAATTTAATAAAAATAATTTAAATTTTAAAATTTCACCTATAAAATTTAAG
TTTTATTTATTTATAATAATTTATTTTATTTTACTATTACTAAATAAATTTAATTAAATT
ATTTGTATAACCGCGATTGCTGGCACAAATTTTACCAATTTTAAATAATAATTTCTAAAT
CATTTATAAAAAAATTTATAATATTAATTACTGCGAATATAATAAATAAAAATTATTAAA
AATTTTTTAATATCAAATGAATATTTACATGTAAAAAAATATTTAAATAAATTATTCTTA
CTATTATAAAATAATTATTTTAAAAATAAATATTTTAAAATAAAAATTATATAAATATTT
AATTTTATTTAAATAATAATATTTAATTAACTTACTTCCTAAATCATTTTTTTTAAAAAG
CCGCCTCTCTTTTTTTTTTTTTAGATAAAATAAAAAATTAATCATAAATTATGCTTTTAA
GTTTGTTTTATTTATATAATTATTATTTATTATTTTAATTAAATAAACTTAATTTTTATT
TTATATGTATTTTTTTTTTTTAGATAAAATAAAAAATTAATCATAAATTATGCTTTTAAG
TTTGTTTTATTTATATAATTATTATTTATTATTTTAATTAAATAAACTTAATTTTTATTT
TATATGTAATAAAATTTATTAAATTTATACTATATTCAATTATTTAAAGTAAAACTCTAT
TTTTTTATAAAATAAAAAAATTATTATATAAAATATTTATAATTATTAAATATATTATAT
ATAATATTATAAATATAAATAATAAAATAAAAAAATAAATATTTTAATTATTATTATATA
ATTTATTTAATTATATTATATATAAATATTAAATTATTAATTATTATGAATTTTATTTCT
TTCTTTATTAAATTCTTAATAGGACTATTAAAAATATGTATTTTAATTATAATATATAAA
TTTAAATTTATAAAATTTTATTTATTAATTTTTATTTATATTTAATAGTTTACTAATTTT
TTTATAGATAGATAATAATAAATTTATTTTAAATTTAATTTATTTATTTAATTATTTATA
TATACTATAAAAATTTATATAAAAAAACTTCTATAATTTATAAAAATTAAGTCCATATTT
TATAAAAATTTTAATAAAATAAAAA
