# Supplementary material for: First complete mitogenomes of Diamesinae, Orthocladiinae, Prodiamesinae, Tanypodinae (Diptera: Chironomidae) and their implication in phylogenetics
Source: PeerJ. 2021 May 6;9:e11294. doi: 10.7717/peerj.11294 (PMC8106913; doi:10.7717/peerj.11294)
Supplement: Supplemental Information 3 — Sheet 1, Chironomus tepperi; Sheet 2, Potthastia sp.; Sheet 3, Rheocricotopus villiculus; Sheet 4, Parochlus steinenii; Sheet 5, Prodiamesa olivacea; Sheet 6, Clinotanypus yani. [file peerj-09-11294-s003.xls]

## Sheet: Sheet1
Organization of the mitochondrial genome of Chironomus tepperi
Gene	Strand	Position	Anticodon	Size(bp)	Start codon	Stop codon	Intergenic Nucleotides
tRNA-I	J	1-68	GAT	68
tRNA-Q	N	72-140	TTG	69			3
tRNA-M	J	158-226	CAT	69			17
ND2	J	227-1255		1029	ATT	TAA	0
tRNA-W	J	1254-1321	TCA	68			-2
tRNA-C	N	1322-1390	GCA	69			0
tRNA-Y	N	1395-1460	GTA	66			4
CO1	J	1469-3004		1536	TTG	TAG	8
tRNA-L	J	3023-3088	TAA	66			18
CO2	J	3093-3776		684	ATG	TAA	4
tRNA-K	J	3790-3861	CTT	72			13
tRNA-D	J	3867-3934	GTC	68			5
ATP8	J	3937-4116		180	ATC	TAA	2
ATP6	J	4110-4787		678	ATG	TAA	-7
CO3	J	4819-5607		789	ATG	TAA	31
tRNA-G	J	5624-5689	TCC	66			16
ND3	J	5690-6043		354	ATT	TAA	0
tRNA-A	J	6045-6110	TGC	66			1
tRNA-R	J	6123-6188	TCG	66			12
tRNA-N	J	6193-6260	GTT	68			4
tRNA-S	J	6261-6327	GCT	67			0
tRNA-E	J	6336-6404	TTC	69			8
tRNA-F	N	6432-6498	GAA	67			27
ND5	N	6513-8249		1737	GTG	TAA	14
tRNA-H	N	8250-8317	GTG	68			0
ND4	N	8322-9659		1338	ATG	TAA	4
ND4L	N	9653-9946		294	ATG	TAA	-7
tRNA-T	J	9951-10016	TGT	66			4
tRNA-P	N	10017-10083	TGG	67			0
ND6	J	10091-10624		534	ATT	TAA	7
CytB	J	10631-11767		1137	ATG	TAG	6
tRNA-S	J	11795-11862	TGA	68			27
ND1	N	11880-12818		939	ATT	TAA	17
tRNA-L	N	12822-12888	TAG	67			3
lrRNA	N	12889-14264		1376			0
tRNA-V	N	14265-14336	TAC	72			0
srRNA	N	14337-15152		816			0
Control Region		15153-15652		500			0
a T represents an incomplete stop codon b Numbers correspond to nucleotides separating a gene from an upstream one; negative numbers indicate that adjacent genes overlap.

## Sheet: Sheet2
Organization of the mitochondrial genome of Potthastia sp.
Gene	Strand	Position	Anticodon	Size(bp)	Start codon	Stop codon	Intergenic Nucleotides
tRNA-I	J	1-69	GAT	69
tRNA-Q	N	71-139	TTG	69			1
tRNA-M	J	149-217	CAT	69			9
ND2	J	218-1243		1026	ATT	TAA	0
tRNA-W	J	1252-1321	TCA	70			8
tRNA-C	N	1314-1380	GCA	67			-8
tRNA-Y	N	1385-1451	GTA	67			4
COI	J	1463-3001		1539	TTG	TAA	11
tRNA-L	J	2997-3062	TAA	66			-5
COII	J	3072-3755		684	ATG	TAA	9
tRNA-K	J	3758-3829	CTT	72			2
tRNA-D	J	3835-3901	GTC	67			5
ATP8	J	3902-4066		165	ATA	TAA	0
ATP6	J	4060-4737		678	ATG	TAA	-7
COIII	J	4758-5546		789	ATG	TAA	20
tRNA-G	J	5547-5611	TCC	65			0
ND3	J	5612-5965		354	ATT	TAA	0
tRNA-A	J	5983-6048	TGC	66			17
tRNA-R	J	6055-6120	TCG	66			6
tRNA-N	J	6127-6193	GTT	67			6
tRNA-S	J	6194-6260	GCT	67			0
tRNA-E	J	6272-6337	TTC	66			11
tRNA-F	N	6354-6420	GAA	67			16
ND5	N	6421-8163		1743	GTG	TAA	0
tRNA-H	N	8164-8232	GTG	69			0
ND4	N	8232-9572		1341	ATG	TAA	-1
ND4L	N	9566-9862		297	ATG	TAA	-7
tRNA-T	J	9865-9929	TGT	65			2
tRNA-P	N	9930-9993	TGG	64			0
ND6	J	9996-10523		528	ATT	TAA	2
CytB	J	10530-11666		1137	ATG	TAA	6
tRNA-S	J	11683-11750	TGA	68			16
ND1	N	11753-12715		963	TTG	TAG	2
tRNA-L	N	12717-12782	TAG	66			1
lrRNA	N	12783-14137		1355			0
tRNA-V	N	14138-14209	TAC	72			0
srRNA	N	14210-15002		793			0
Control Region		15003-15913		911			0
a T represents an incomplete stop codon b Numbers correspond to nucleotides separating a gene from an upstream one; negative numbers indicate that adjacent genes overlap.

## Sheet: Sheet3
Organization of the mitochondrial genome of Rheocricotopus villiculus
Gene	Strand	Position	Anticodon	Size(bp)	Start codon	Stop codon	Intergenic Nucleotides
tRNA-I	J	1-69	GAT	69
tRNA-Q	N	88-156	TTG	69			18
tRNA-M	J	188-256	CAT	69			31
ND2	J	257-1282		1026	ATT	TAA	0
tRNA-W	J	1281-1347	TCA	67			-2
tRNA-C	N	1340-1405	GCA	66			-8
tRNA-Y	N	1413-1479	GTA	67			7
COI	J	1488-3023		1536	TTG	TAA	8
tRNA-L	J	3050-3114	TAA	65			26
COII	J	3126-3806		681	ATG	TAA	11
tRNA-K	J	3837-3907	CTT	71			30
tRNA-D	J	3907-3974	GTC	68			-1
ATP8	J	3975-4136		162	ATC	TAA	0
ATP6	J	4130-4807		678	ATG	TAA	-7
COIII	J	4813-5601		789	ATG	TAA	5
tRNA-G	J	5602-5665	TCC	64			0
ND3	J	5666-6019		354	ATT	TAA	0
tRNA-A	J	6026-6093	TGC	68			6
tRNA-R	J	6108-6172	TCG	65			14
tRNA-N	J	6182-6248	GTT	67			9
tRNA-S	J	6249-6315	GCT	67			0
tRNA-E	J	6388-6454	TTC	67			72
tRNA-F	N	6472-6539	GAA	68			17
ND5	N	6541-8274		1734	GTG	TAG	1
tRNA-H	N	8275-8339	GTG	65			0
ND4	N	8339-9679		1341	ATG	TAA	-1
ND4L	N	9673-9969		297	ATG	TAA	-7
tRNA-T	J	9972-10036	TGT	65			2
tRNA-P	N	10037-10100	TGG	64			0
ND6	J	10103-10627		525	ATA	TAA	2
CytB	J	10632-11768		1137	ATG	TAA	4
tRNA-S	J	11788-11854	TGA	67			19
ND1	N	11873-12820		948	TTG	TAA	18
tRNA-L	N	12821-12888	TAG	68			0
lrRNA	N	12889-14261		1373			0
tRNA-V	N	14262-14333	TAC	72			0
srRNA	N	14334-15153		820			0
Control Region		15154-15985		832			0
a T represents an incomplete stop codon b Numbers correspond to nucleotides separating a gene from an upstream one; negative numbers indicate that adjacent genes overlap.

## Sheet: Sheet4
Organization of the mitochondrial genome of Parochlus steinenii
Gene	Strand	Position	Anticodon	Size(bp)	Start codon	Stop codon	Intergenic Nucleotides
tRNA-I	J	1-67	GAT	67
tRNA-Q	N	71-139	TTG	69			3
tRNA-M	J	150-218	CAT	69			10
ND2	J	219-1244		1026	ATT	TAA	0
tRNA-W	J	1248-1317	TCA	70			3
tRNA-C	N	1310-1376	GCA	67			-8
tRNA-Y	N	1377-1443	GTA	67			0
CO1	J	1451-2992		1542	ATT	TAA	7
tRNA-L	J	2988-3052	TAA	65			-5
CO2	J	3055-3736		682	ATG	T-	2
tRNA-K	J	3743-3814	CTT	72			6
tRNA-D	J	3827-3893	GTC	67			12
ATP8	J	3894-4058		165	ATC	TAA	0
ATP6	J	4052-4729		678	ATG	TAA	-7
CO3	J	4729-5517		789	ATG	TAA	-1
tRNA-G	J	5518-5583	TCC	66			0
ND3	J	5584-5937		354	ATT	TAA	0
tRNA-A	J	5940-6004	TGC	65			2
tRNA-R	J	6007-6069	TCG	63			2
tRNA-N	J	6116-6181	GTT	66			46
tRNA-S	J	6182-6248	GCT	67			0
tRNA-E	J	6250-6315	TTC	66			1
tRNA-F	N	6336-6402	GAA	67			20
ND5	N	6402-8138		1737	ATC	TAA	-1
tRNA-H	N	8136-8202	GTG	67			-3
ND4	N	8207-9547		1341	ATG	TAA	4
ND4L	N	9541-9837		297	ATG	TAA	-7
tRNA-T	J	9840-9906	TGT	67			2
tRNA-P	N	9907-9974	TGG	68			0
ND6	J	9977-10504		528	ATT	TAA	2
CytB	J	10511-11647		1137	ATG	TAA	6
tRNA-S	J	11651-11718	TGA	68			3
ND1	N	11735-12682		948	TTG	TAA	16
tRNA-L	N	12684-12748	TAG	65			1
lrRNA	N	12749-14145		1397			0
tRNA-V	N	14146-14217	TAC	72			0
srRNA	N	14218-15020		803			0
Control Region		15021-16803		1783			0
a T represents an incomplete stop codon b Numbers correspond to nucleotides separating a gene from an upstream one; negative numbers indicate that adjacent genes overlap.

## Sheet: Sheet5
Organization of the mitochondrial genome of Prodiamesa olivacea
Gene	Strand	Position	Anticodon	Size(bp)	Start codon	Stop codon	Intergenic Nucleotides
tRNA-I	J	1-68	GAT	68
tRNA-Q	N	89-157	TTG	69			20
tRNA-M	J	185-253	CAT	69			27
ND2	J	254-1279		1026	ATT	TAA	0
tRNA-W	J	1290-1357	TCA	68			10
tRNA-C	N	1350-1416	GCA	67			-8
tRNA-Y	N	1424-1490	GTA	67			7
COI	J	1507-3042		1536	TTG	TAA	16
tRNA-L	J	3052-3116	TAA	65			9
COII	J	3122-3805		684	ATG	TAA	5
tRNA-K	J	3813-3884	CTT	72			7
tRNA-D	J	3897-3962	GTC	66			12
ATP8	J	3963-4127		165	ATC	TAA	0
ATP6	J	4121-4798		678	ATG	TAA	-7
COIII	J	4814-5602		789	ATG	TAA	15
tRNA-G	J	5608-5673	TCC	66			5
ND3	J	5674-6027		354	ATT	TAA	0
tRNA-A	J	6038-6102	TGC	65			10
tRNA-R	J	6115-6182	TCG	68			12
tRNA-N	J	6185-6250	GTT	66			2
tRNA-S	J	6251-6317	GCT	67			0
tRNA-E	J	6319-6384	TTC	66			1
tRNA-F	N	6407-6474	GAA	68			22
ND5	N	6486-8219		1734	GTG	TAA	11
tRNA-H	N	8220-8287	GTG	68			0
ND4	N	8294-9634		1341	ATG	TAA	6
ND4L	N	9628-9924		297	ATG	TAA	-7
tRNA-T	J	9927-9991	TGT	65			2
tRNA-P	N	9992-10056	TGG	65			0
ND6	J	10065-10589		525	ATT	TAA	8
CytB	J	10594-11730		1137	ATG	TAA	4
tRNA-S	J	11754-11820	TGA	67			23
ND1	N	11842-12789		948	TTG	TAA	21
tRNA-L	N	12790-12855	TAG	66			0
lrRNA	N	12856-14234		1379			0
tRNA-V	N	14235-14306	TAC	72			0
srRNA	N	14307-15111		805			0
Control Region		15112-16190		1079			0
a T represents an incomplete stop codon b Numbers correspond to nucleotides separating a gene from an upstream one; negative numbers indicate that adjacent genes overlap.

## Sheet: Sheet6
Organization of the mitochondrial genome of Clinotanypus yani
Gene	Strand	Position	Anticodon	Size(bp)	Start codon	Stop codon	Intergenic Nucleotides
tRNA-I	J	1-68	GAT	68
tRNA-Q	N	73-141	TTG	69			4
tRNA-M	J	152-220	CAT	69			10
ND2	J	221-1246		1026	ATT	TAA	0
tRNA-W	J	1264-1332	TCA	69			17
tRNA-C	N	1325-1391	GCA	67			-8
tRNA-Y	N	1398-1464	GTA	67			6
COI	J	1466-3004		1539	TCG	TAA	1
tRNA-L	J	3000-3064	TAA	65			-5
COII	J	3067-3748		682	ATG	T-	2
tRNA-K	J	3755-3826	CTT	72			6
tRNA-D	J	3847-3914	GTC	68			20
ATP8	J	3915-4079		165	ATT	TAA	0
ATP6	J	4073-4750		678	ATG	TAA	-7
COIII	J	4751-5539		789	ATG	TAA	0
tRNA-G	J	5539-5605	TCC	67			-1
ND3	J	5606-5959		354	ATT	TAA	0
tRNA-A	J	5977-6042	TGC	66			17
tRNA-R	J	6049-6116	TCG	68			6
tRNA-N	J	6151-6218	GTT	68			34
tRNA-S	J	6219-6285	GCT	67			0
tRNA-E	J	6322-6389	TTC	68			36
tRNA-F	N	6410-6475	GAA	66			20
ND5	N	6489-8222		1734	GTG	TAG	13
tRNA-H	N	8223-8288	GTG	66			0
ND4	N	8302-9642		1341	ATG	TAA	13
ND4L	N	9636-9932		297	ATG	TAA	-7
tRNA-T	J	9935-10001	TGT	67			2
tRNA-P	N	10002-10067	TGG	66			0
ND6	J	10070-10594		525	ATT	TAA	2
CytB	J	10607-11743		1137	ATG	TAA	12
tRNA-S	J	11783-11850	TGA	68			39
ND1	N	11889-12836		948	TTG	TAA	38
tRNA-L	N	12838-12904	TAG	67			1
lrRNA	N	12905-14279		1375			0
tRNA-V	N	14280-14351	TAC	72			0
srRNA	N	14352-15152		801			0
Control Region		15153-16247		1095			0
a T represents an incomplete stop codon b Numbers correspond to nucleotides separating a gene from an upstream one; negative numbers indicate that adjacent genes overlap.
